# Supplementary material for: Genome-Wide CpG Island Methylation Profiles of Cutaneous Skin with and without HPV Infection
Source: Int J Mol Sci. 2019 Sep 28;20(19):4822. doi: 10.3390/ijms20194822 (PMC6801420; doi:10.3390/ijms20194822)
Supplement: Supplementary file 1 [file ijms-20-04822-s001.zip]

Archive with 6 entries (6 files):
- Figure S1.docx
- Figure S2.docx
- Figure S3.docx
- Figure S4.docx
- Supplementary file (Raw Data).csv
- Table S1.docx
