# Supplementary material for: Genome-Wide CpG Island Methylation Profiles of Cutaneous Skin with and without HPV Infection
Source: Int J Mol Sci. 2019 Sep 28;20(19):4822. doi: 10.3390/ijms20194822 (PMC6801420; doi:10.3390/ijms20194822)
Supplement: Supplementary file 1 [file ijms-20-04822-s001.zip › Supplementary file (Raw Data).csv]

id	Chromosome	Start	End	mean.mean.NS	mean.mean.W	mean.mean.diff	mean.mean.quot.log2	comb.p.val	comb.p.adj.fdr	combinedRank	num.sites	mean.num.na.NS	mean.num.na.W	mean.mean.covg.NS	mean.mean.covg.W	mean.nsamples.covg.thres5.NS	mean.nsamples.covg.thres5.W	mean.var.NS	mean.var.W	mean.var.diff	mean.var.log.ratio	comb.p.val.var	comb.p.adj.var.fdr	combinedRank.var
1	chr1	28736	29810	0.152669192	0.173351218	-0.020682026	-0.164901946	0.07954132	0.271896749	7767	2	0	0	11.29166667	12.125	11.5	12	0.000569357	0.000880551	-0.000311194	-0.610918803	NA	1	13450
2	chr1	135125	135563	0.622727624	0.607217865	0.01550976	0.035804764	0.51548228	0.559053561	24480	1	0	0	12.41666667	13.75	12	11	0.003614561	0.003451349	0.000163212	0.066660063	NA	1	25080
6	chr1	533220	534114	0.866110508	0.841841324	0.024269184	0.040528136	0.14844286	0.301240529	18906	1	0	0	14.33333333	14.58333333	12	12	0.001544468	0.002821926	-0.001277458	-0.869570006	NA	1	9430
8	chr1	713985	714547	0.071074797	0.083782916	-0.012708118	-0.196025819	0.207951202	0.328612439	16800	7	0	0	11.98809524	11.73809524	11.85714286	11.71428571	0.000658484	0.00155538	-0.000896896	-1.216374893	NA	1	7557
9	chr1	762417	763445	0.02868671	0.028376665	0.000310046	0.003415062	0.289255387	0.377986885	25950	6	0	0	10.86111111	10.61111111	11.66666667	11.5	3.18E-05	3.18E-05	-1.41E-08	-0.129365341	NA	1	26537
10	chr1	788864	789211	0.800534337	0.789885593	0.010648744	0.019079637	0.488695751	0.536373385	24190	1	0	0	10.66666667	12.25	12	12	0.000759759	0.001347496	-0.000587737	-0.826667852	NA	1	9989
12	chr1	805199	805628	0.300487311	0.315088704	-0.014601393	-0.017786559	0.07377279	0.266285633	22976	4	0	0	11.5	12.02083333	12	12	0.000723318	0.002079265	-0.001355947	-1.474151622	NA	1	6204
13	chr1	839695	840619	0.070801672	0.072889999	-0.002088327	-0.1310954	0.057930167	0.249642255	21774	3	0	0	12.41666667	13.36111111	12	11.66666667	0.005675874	0.003850368	0.001825506	0.428163747	NA	1	17034
14	chr1	844300	845883	0.322343525	0.312682712	0.009660813	0.065590142	0.532386998	0.573715601	24637	3	0	0	12.75	13.66666667	12	12	0.000701959	0.003310405	-0.002608446	-1.264167264	NA	1	5691
15	chr1	854766	854973	0.376832258	0.289648579	0.087183679	0.379962122	0.000741831	0.016237112	1213	6	0	0	13.41666667	12.875	11.83333333	12	0.002474994	0.01272347	-0.010248476	-1.376111382	NA	1	4946
16	chr1	858971	861632	0.05093684	0.05312759	-0.002190751	-0.055809929	0.250276602	0.352038177	21495	15	0	0	12.07777778	11.56111111	11.93333333	11.86666667	8.42E-05	0.000119942	-3.58E-05	-0.201865995	NA	1	22010
17	chr1	869333	871872	0.073401321	0.061872756	0.011528566	0.20011864	0.05983101	0.252195975	8443	8	0	0	13.01041667	11.63541667	12	11.625	0.00035182	0.000160287	0.000191533	1.195053392	NA	1	12524
18	chr1	875731	878363	0.059185115	0.062619072	-0.003433957	-0.076095693	0.221879812	0.33610228	17842	12	0	0	11.52083333	11.63194444	11.75	11.83333333	0.000107685	0.000177411	-6.97E-05	-0.423554144	NA	1	17133
19	chr1	886357	886602	0.80532904	0.808134045	-0.002805005	-0.00628669	0.277471045	0.369591111	25229	4	0	0	12.72916667	12.97916667	12	12	0.000444991	0.000764785	-0.000319794	-0.80052821	NA	1	10907
20	chr1	894314	902654	0.354574495	0.358935923	-0.004361428	0.011766359	0.006405335	0.076226645	24164	36	0	0	12.5462963	12.55787037	11.75	11.77777778	0.000869001	0.001374566	-0.000505565	-0.299330972	NA	1	19837
21	chr1	906297	906538	0.103104278	0.128827178	-0.0257229	-0.295636531	0.108057704	0.286197084	10024	1	0	0	14.75	16.41666667	12	12	0.000414255	0.002715055	-0.0023008	-2.712391512	NA	1	4580
23	chr1	919727	919927	0.472779768	0.473107246	-0.000327478	-0.000978274	0.864276446	0.871729652	26358	1	0	0	14.91666667	13.41666667	12	12	0.003383557	0.03299318	-0.029609623	-3.2855554	NA	1	401
24	chr1	933388	937410	0.096850742	0.096514501	0.00033624	-0.049001948	0.090781907	0.27787176	25885	19	0	0	11.58333333	11.41666667	11.78947368	11.84210526	0.000250427	0.000666561	-0.000416134	-0.494858448	NA	1	15678
25	chr1	948671	948894	0.030653158	0.032448264	-0.001795106	-0.055987542	0.273667048	0.367185169	22620	5	0	0	11.68333333	12.13333333	11.8	11.8	4.28E-05	4.08E-05	2.01E-06	0.277525154	NA	1	25882
26	chr1	949330	949851	0.5352929	0.597185031	-0.061892131	-0.163818599	0.005094109	0.065211474	4678	4	0	0	14.10416667	12.75	12	12	0.002516288	0.004089605	-0.001573317	-0.752342483	NA	1	11058
27	chr1	954769	956343	0.042702841	0.044683983	-0.001981143	-0.048526156	0.126676676	0.292916368	22098	10	0	0	11.73333333	11.40833333	11.9	11.6	5.79E-05	6.18E-05	-3.95E-06	-0.004102218	NA	1	26461
28	chr1	963796	964507	0.662882325	0.715410367	-0.052528042	-0.110728977	0.001859449	0.031891718	8697	4	0	0	12.875	13.5625	12	12	0.001526839	0.001737667	-0.000210828	-0.342378858	NA	1	18874
29	chr1	967967	970238	0.228754447	0.419868581	-0.191114135	-0.762254763	4.98E-08	1.44E-05	154	9	0	0	12.90740741	12.93518519	12	11.77777778	0.0031617	0.010517451	-0.00735575	-1.242291747	NA	1	5847
30	chr1	975497	980305	0.55863343	0.582283923	-0.023650493	-0.090886163	0.011238074	0.110877324	11269	17	0	0	11.09803922	11.37254902	11.52941176	11.64705882	0.001029765	0.001977349	-0.000947583	-0.682843987	NA	1	12181
31	chr1	981069	981400	0.744155851	0.735651525	0.008504325	0.025686689	0.179119734	0.314573955	21477	4	0	0	11.4375	11.72916667	11.75	12	0.000281965	0.000745176	-0.000463211	-0.739887795	NA	1	11272
32	chr1	982153	982511	0.798690653	0.790143991	0.008546662	0.016049432	0.442261062	0.497522614	23601	3	0	0	13.94444444	13.83333333	11.66666667	12	0.00076251	0.000746531	1.60E-05	0.326578772	NA	1	22052
33	chr1	983175	983612	0.757636797	0.739351964	0.018284833	0.03760439	0.137807125	0.297558488	19393	4	0	0	12.16666667	12.85416667	11.75	12	0.000646166	0.001565915	-0.000919749	-1.138753588	NA	1	7469
34	chr1	984207	984429	0.423608338	0.352207237	0.071401102	0.252000672	0.015741302	0.134947228	3097	2	0	0	12	13.70833333	12	12	0.005921603	0.003339791	0.002581812	1.075323482	NA	1	7208
35	chr1	990275	990694	0.669241463	0.655719064	0.013522399	0.032767602	0.263797191	0.360538915	20169	5	0	0	14.93333333	15.66666667	12	12	0.001499455	0.001880101	-0.000380646	-0.587500962	NA	1	13864
36	chr1	994437	995303	0.054428665	0.05977997	-0.005351305	-0.092141998	0.350455036	0.422897064	22002	6	0	0	10.88888889	10.97222222	11.83333333	11	9.17E-05	0.000445297	-0.000353555	-1.380655275	NA	1	10564
37	chr1	999679	999911	0.05433823	0.041515094	0.012823136	0.317893904	0.002669144	0.041345258	7837	4	0	0	12.22916667	11.29166667	11.75	11.75	0.000166139	4.22E-05	0.00012392	1.798595875	NA	1	13877
38	chr1	1002664	1005318	0.215757768	0.175958046	0.039799722	0.132696986	0.002648478	0.041073064	6600	11	0	0	12.53787879	12.95454545	11.90909091	12	0.000697074	0.002407003	-0.001709929	-0.94673458	NA	1	8503
39	chr1	1011510	1013402	0.658488651	0.645983002	0.012505649	0.02967171	0.590738927	0.624939973	25097	3	0	0	10.72222222	12.94444444	11.66666667	12	0.002732973	0.003744237	-0.001011264	-0.579345042	NA	1	14006
40	chr1	1016864	1017439	0.746763202	0.732529517	0.014233685	0.030464297	0.14139974	0.298897598	20608	3	0	0	12.25	11.02777778	12	11.66666667	0.001001632	0.001722349	-0.000720717	-1.068881055	NA	1	8287
41	chr1	1018100	1018390	0.879107603	0.867409475	0.011698128	0.019458854	0.299016829	0.385147122	22645	2	0	0	12.41666667	12.25	12	12	0.000174162	0.001112501	-0.000938339	-1.498225804	NA	1	7412
42	chr1	1019819	1020026	0.759602029	0.786784736	-0.027182707	-0.059395256	0.007800611	0.086691591	15968	4	0	0	11.375	13.14583333	11.5	12	0.000805636	0.000708257	9.74E-05	0.563975633	NA	1	14641
43	chr1	1023144	1023347	0.786547071	0.764038671	0.0225084	0.046785512	0.549845817	0.588431878	24809	5	0	0	12.23333333	12.68333333	12	12	0.001113906	0.010531611	-0.009417704	-3.730647099	NA	1	1052
44	chr1	1024076	1024614	0.724392302	0.708637496	0.015754806	0.035705516	0.159833547	0.305696211	19682	4	0	0	13.1875	13.70833333	11.5	11.75	0.001223873	0.004225276	-0.003001403	-1.326428589	NA	1	5245
45	chr1	1026378	1026625	0.755789115	0.747707831	0.008081284	0.015305496	0.728226514	0.746617776	25896	1	0	0	11.41666667	13.58333333	12	12	0.011597632	0.008144766	0.003452866	0.509885106	NA	1	15386
46	chr1	1027510	1027730	0.846434033	0.841429681	0.005004352	0.009268894	0.351375986	0.423660146	24630	4	0	0	13.4375	12.02083333	11.75	12	0.000486691	0.000634918	-0.000148227	-0.609320796	NA	1	13479
47	chr1	1046045	1046340	0.618677834	0.613697343	0.004980491	0.01677011	0.586621565	0.621103946	25076	4	0	0	14.58333333	14.64583333	12	12	0.013886105	0.015390022	-0.001503918	-0.412548219	NA	1	17373
48	chr1	1050516	1050830	0.06582895	0.065928375	-9.94E-05	-0.012845043	0.717980656	0.737537198	26346	3	0	0	12	11.11111111	12	11.66666667	0.000282989	0.000112497	0.000170492	0.759927219	NA	1	12874
49	chr1	1051179	1052445	0.04369172	0.047035262	-0.003343542	-0.056096721	0.245017609	0.349143556	18631	8	0	0	11.6875	11.41666667	11.875	11.125	5.91E-05	0.000164302	-0.000105197	-0.546037655	NA	1	14631
50	chr1	1072370	1072847	0.068016677	0.064328608	0.003688069	0.063809796	0.396721977	0.459774259	22909	2	0	0	11.41666667	11.75	12	12	0.000111029	0.000127442	-1.64E-05	-0.596535216	NA	1	21945
51	chr1	1093212	1093476	0.127437536	0.118000871	0.009436665	0.093930415	0.335413509	0.411888919	21620	2	0	0	11.79166667	11.95833333	12	12	0.000662559	0.000622162	4.04E-05	0.014040396	NA	1	26234
52	chr1	1098044	1100584	0.228648268	0.133675579	0.094972689	0.702106614	8.50E-07	0.00010681	634	14	0	0	12.69642857	12.52380952	11.85714286	11.85714286	0.002961089	0.001571128	0.001389961	1.137271048	NA	1	6657
53	chr1	1109315	1110145	0.710936051	0.791986704	-0.081050654	-0.167846195	2.78E-05	0.001438379	4507	6	0	0	13.69444444	13.09722222	11.83333333	11.83333333	0.003256798	0.001067784	0.002189014	1.410548878	NA	1	4776
54	chr1	1115575	1116006	0.667485609	0.70516939	-0.037683782	-0.085065547	0.026585364	0.179292625	12136	4	0	0	12.33333333	13	11.75	12	0.000719488	0.003218861	-0.002499373	-1.58453583	NA	1	4321
55	chr1	1132828	1133218	0.776345037	0.765675831	0.010669206	0.020006575	0.190020516	0.319513438	22545	4	0	0	13.27083333	13.27083333	12	11.5	0.001116198	0.001552875	-0.000436677	-0.345653945	NA	1	18811
56	chr1	1136361	1137156	0.066250661	0.08381837	-0.017567709	-0.234577456	0.012870494	0.120746157	6195	4	0	0	12.39583333	12.4375	11.5	11.5	0.000196611	0.000888227	-0.000691616	-1.573022127	NA	1	8441
57	chr1	1141671	1142150	0.05280059	0.04990554	0.00289505	0.046216418	0.434590906	0.491385244	23481	5	0	0	12.58333333	12.61666667	12	11.8	0.000237934	0.00013813	9.98E-05	1.17387649	NA	1	14547
58	chr1	1145569	1145878	0.451173877	0.378291483	0.072882394	0.256362299	0.020683366	0.158314521	3467	2	0	0	9.458333333	10.58333333	9.5	10	0.007028545	0.005504329	0.001524216	0.355668698	NA	1	18601
59	chr1	1146709	1146914	0.486001171	0.481219741	0.004781431	0.01499647	0.776909075	0.791122462	26073	2	0	0	12.625	13.41666667	12	12	0.005697925	0.014134074	-0.008436149	-1.312670336	NA	1	5330
60	chr1	1149056	1149524	0.323676885	0.276623817	0.047053068	0.391469887	8.13E-05	0.003218786	2150	3	0	0	11.83333333	11.52777778	11.66666667	12	0.001914785	0.002616855	-0.00070207	-0.016980365	NA	1	26175
61	chr1	1152523	1153134	0.887110895	0.898061416	-0.010950521	-0.017359201	0.018271475	0.147595844	23043	3	0	0	11.66666667	11.5	11.66666667	11.66666667	0.000251452	0.000248441	3.01E-06	-0.280728412	NA	1	25591
62	chr1	1153785	1154419	0.714303209	0.722378393	-0.008075184	-0.041255081	0.023962359	0.1696565	18781	4	0	0	12.29166667	11.58333333	12	12	0.000548957	0.001030378	-0.000481421	-0.710389862	NA	1	11742
63	chr1	1159169	1159528	0.831303957	0.829026736	0.002277221	0.004409345	0.538854009	0.579190071	25656	3	0	0	12.77777778	12.41666667	12	12	0.00046978	0.000510893	-4.11E-05	-0.481336636	NA	1	17855
64	chr1	1161960	1162281	0.913352468	0.908896516	0.004455952	0.007090517	0.34224748	0.416781515	25066	3	0	0	10.19444444	9.944444444	11.66666667	11.33333333	7.71E-05	0.000114562	-3.74E-05	-0.531115327	NA	1	18299
65	chr1	1163503	1163895	0.880580332	0.870649573	0.009930759	0.017397757	0.187150145	0.318014061	23039	3	0	0	12.13888889	13.30555556	12	12	0.00033728	0.000454108	-0.000116828	-0.462765566	NA	1	16319
66	chr1	1167002	1168985	0.700863126	0.709281526	-0.008418401	-0.036458113	0.156006081	0.303763936	19573	6	0	0	12.08333333	11.58333333	11.83333333	11.66666667	0.001189798	0.002521759	-0.001331961	0.137202137	NA	1	23493
67	chr1	1173916	1174263	0.342291165	0.237902641	0.104388524	0.521892987	4.66E-06	0.000363169	552	2	0	0	11.625	13.16666667	12	12	0.002361967	0.003240876	-0.000878909	0.770431803	NA	1	10776
68	chr1	1177886	1178207	0.58731515	0.585369016	0.001946134	0.002195345	0.558390342	0.595798881	26097	4	0	0	14.375	14.1875	12	12	0.001261054	0.003677277	-0.002416223	-0.44226743	NA	1	16728
69	chr1	1181757	1182470	0.109317159	0.124102512	-0.014785353	-0.048212303	0.370839658	0.439113055	22422	7	0	0	10.01190476	10.88095238	11.42857143	12	0.001046446	0.003241837	-0.002195392	-0.150239215	NA	1	23186
70	chr1	1189397	1190245	0.813001555	0.822657743	-0.009656188	-0.019854429	0.062458063	0.254999475	22570	7	0	0	11.71428571	12.33333333	11.85714286	11.71428571	0.000976617	0.001100007	-0.00012339	-0.378585789	NA	1	18087
71	chr1	1190523	1190799	0.829701812	0.832835579	-0.003133767	-0.005214111	0.182250969	0.315566191	25482	5	0	0	13.01666667	11.6	12	11.2	0.000312073	0.000518422	-0.00020635	-0.283301153	NA	1	20200
72	chr1	1203167	1203597	0.856816126	0.847983764	0.008832362	0.016376715	0.114446663	0.28859416	23224	5	0	0	11.53333333	11.48333333	12	11.8	0.000516693	0.00047258	4.41E-05	-0.321773725	NA	1	19304
73	chr1	1208516	1209942	0.037388403	0.03978288	-0.002394477	-0.060385809	0.136941615	0.297180409	20914	7	0	0	12.11904762	11.67857143	12	11.71428571	4.45E-05	6.34E-05	-1.89E-05	-0.490444306	NA	1	21347
74	chr1	1228781	1230163	0.588753003	0.608974769	-0.020221766	-0.024585036	0.004431453	0.05951192	21665	8	0	0	11.78125	12.6875	11.5	11.875	0.002653984	0.002690668	-3.67E-05	0.013459271	NA	1	26243
75	chr1	1242401	1245185	0.071995917	0.058285346	0.013710571	0.086549696	0.025289391	0.174268206	11908	21	0	0	11.41666667	11.64285714	11.71428571	11.76190476	0.000372609	0.000312579	6.00E-05	-0.138441273	NA	1	23469
76	chr1	1247919	1248493	0.583636812	0.577433253	0.006203559	0.009555644	0.021126288	0.159907491	24578	5	0	0	13.86666667	13.68333333	11.8	11.8	0.001016319	0.001685729	-0.000669411	-0.834304645	NA	1	9891
77	chr1	1254323	1254548	0.715918575	0.74139413	-0.025475555	-0.049762113	0.077825707	0.269897776	17428	1	0	0	12	15.08333333	12	12	0.000974362	0.00122034	-0.000245978	-0.324752983	NA	1	19242
78	chr1	1259644	1260635	0.075571366	0.079910319	-0.004338952	-0.0444294	0.157617905	0.304602241	18260	10	0	0	10.3	10.775	11.7	11.6	0.000165601	0.000262049	-9.64E-05	-0.187993575	NA	1	22309
79	chr1	1262666	1263420	0.69390596	0.713759763	-0.019853803	-0.055557969	0.03384259	0.202141904	16570	4	0	0	14.04166667	14.58333333	12	12	0.000734926	0.000920348	-0.000185422	-0.317614438	NA	1	19394
81	chr1	1267086	1267286	0.276070728	0.182778044	0.093292684	0.56220842	1.45E-05	0.000877537	650	4	0	0	12.3125	12.22916667	12	12	0.00319069	0.002079552	0.001111139	0.780429849	NA	1	10621
82	chr1	1267436	1268986	0.316212114	0.228720532	0.087491582	0.489180448	2.12E-06	0.000202103	747	8	0	0	11.97916667	12.30208333	11.25	11.25	0.001624182	0.0027882	-0.001164017	-0.299603009	NA	1	19829
83	chr1	1271426	1272074	0.876500865	0.868147086	0.008353779	0.014254727	0.165896798	0.308498425	23657	3	0.333333333	0.333333333	10.58333333	10.41666667	11	10.66666667	0.000183981	0.000134036	4.99E-05	0.391050016	NA	1	17801
84	chr1	1272378	1272634	0.784299036	0.787269156	-0.00297012	-0.006193363	0.078523556	0.270672638	25246	3	0	0	11.94444444	12.25	11.66666667	12	0.000517942	0.001086142	-0.0005682	-1.487300206	NA	1	9043
85	chr1	1283934	1285345	0.03321683	0.037338179	-0.004121349	-0.114863326	0.077108393	0.269425408	15996	5	0	0	11.61666667	11.76666667	11.6	11.6	3.83E-05	5.68E-05	-1.86E-05	-0.666721477	NA	1	21414
86	chr1	1289708	1291126	0.346496276	0.312123806	0.03437247	0.164424788	0.101485682	0.282923338	9522	9	0	0	11.56481481	12.08333333	11.77777778	11.66666667	0.004346755	0.014055964	-0.00970921	-1.802935665	NA	1	2953
87	chr1	1309141	1311039	0.124849594	0.128973761	-0.004124167	-0.0769551	0.085090017	0.274523972	15987	19	0	0	11.56578947	11.75877193	11.68421053	11.84210526	0.000239942	0.000748609	-0.000508667	-0.440218011	NA	1	16770
88	chr1	1322645	1322924	0.827050336	0.824661378	0.002388958	0.004845534	0.49365978	0.540525699	25567	4	0	0	12.52083333	13.66666667	11.75	12	0.000518618	0.00054763	-2.90E-05	0.033902602	NA	1	25832
89	chr1	1334072	1335602	0.031461701	0.033101239	-0.001639538	-0.050827202	0.274055303	0.367491949	23016	12	0.083333333	0	11.42361111	11.23611111	11.58333333	11.41666667	4.85E-05	5.74E-05	-8.76E-06	-0.248587809	NA	1	23927
90	chr1	1342005	1342952	0.051995402	0.05497236	-0.002976958	-0.069377662	0.151937134	0.302299979	19174	8	0.125	0	10.97916667	11.11458333	11.625	11.625	0.000475827	0.000325549	0.000112974	-0.638888616	NA	1	14149
91	chr1	1355160	1356000	0.339906411	0.314902912	0.025003499	0.192156049	0.030849182	0.193216743	4502	2	0	0	13.33333333	12.41666667	11.5	12	0.004035987	0.004836923	-0.000800937	0.060872739	NA	1	25225
92	chr1	1361561	1361787	0.480584966	0.498766212	-0.018181246	-0.064918766	0.122442418	0.291629192	15142	3	0	0	13.5	13.13888889	12	12	0.001220139	0.004448161	-0.003228022	-2.024016149	NA	1	3579
93	chr1	1362955	1363299	0.063312111	0.060585963	0.002726147	0.069879882	0.182874136	0.315661364	19894	2	0	0	11.25	11.29166667	11.5	12	8.01E-05	0.000278404	-0.000198337	-0.351963003	NA	1	18677
94	chr1	1370768	1371449	0.046760757	0.061792446	-0.015031689	-0.320570771	0.000596534	0.014015901	7043	3	0	0	13.69444444	14	12	12	5.77E-05	0.000165634	-0.000107937	-1.35411931	NA	1	14300
95	chr1	1374462	1375584	0.792855643	0.794614854	-0.001759211	-9.48E-05	0.029203699	0.18807219	26536	5	0	0	12.78333333	11.5	11.8	11.8	0.000475394	0.000765355	-0.000289961	-0.278047272	NA	1	20344
96	chr1	1389556	1389889	0.632443331	0.638878242	-0.006434912	-0.01437859	0.657626934	0.68427634	25516	1	0	0	11.58333333	10.08333333	12	11	0.000880043	0.001720588	-0.000840545	-0.967256272	NA	1	8289
97	chr1	1396086	1396338	0.448508511	0.298727878	0.149780633	0.636311845	2.50E-09	1.55E-06	293	5	0	0	11.68333333	12.21666667	11.8	11.8	0.001880133	0.003656669	-0.001776537	-0.613302955	NA	1	13405
98	chr1	1406845	1407821	0.079238298	0.083522777	-0.004284479	-0.037693465	0.392790084	0.456892738	22825	7	0	0	11.44047619	10.75	11.71428571	11.85714286	0.00014167	0.000349693	-0.000208022	-0.909855174	NA	1	12269
100	chr1	1417286	1417753	0.823600764	0.793236409	0.030364355	0.05348596	0.024020704	0.169674742	16890	2	0	0	12.41666667	13.375	11.5	11.5	0.000710213	0.00390387	-0.003193657	-1.974858636	NA	1	3608
101	chr1	1420227	1420684	0.686814066	0.720847691	-0.034033624	-0.087481424	0.013978393	0.126225291	11770	2	0	0	12.83333333	13.16666667	12	12	0.000649068	0.001097023	-0.000447955	-0.535845666	NA	1	14846
103	chr1	1446879	1448205	0.032180304	0.03319154	-0.001011236	-0.031619268	0.16813875	0.309554387	24505	9	0	0	10.66666667	11.28703704	11.55555556	11.77777778	2.79E-05	5.54E-05	-2.75E-05	-0.626725413	NA	1	19674
105	chr1	1455303	1455892	0.773571269	0.767743043	0.005828226	0.015035425	0.192324535	0.320782536	23506	3	0	0	12.75	14	11.66666667	12	0.000312813	0.00052552	-0.000212707	-0.724715358	NA	1	12199
106	chr1	1456830	1457074	0.960349361	0.957435432	0.002913929	0.004333093	0.357172772	0.42805607	25669	2	0	0	12.125	11.04166667	11.5	11.5	3.21E-05	7.07E-05	-3.86E-05	-1.270544907	NA	1	18158
107	chr1	1457955	1459029	0.716822577	0.70313579	0.013686786	0.037777085	0.029245438	0.18807219	19366	5	0	0	13.63333333	12.93333333	12	11.8	0.000326852	0.000814889	-0.000488037	-0.978971612	NA	1	9547
108	chr1	1464509	1464806	0.664191655	0.679868351	-0.015676696	-0.03852623	0.23731857	0.344834064	19245	2	0	0	13.625	13.875	12	12	0.000751027	0.001267876	-0.000516849	-0.748493724	NA	1	11129
109	chr1	1470605	1471450	0.738470608	0.668930576	0.069540032	0.185404535	0.000154415	0.005092824	3831	5	0	0	11.88333333	11.71666667	11.8	11.6	0.001150249	0.002592085	-0.001441837	-0.983425277	NA	1	8120
110	chr1	1473108	1473342	0.704923385	0.680123158	0.024800227	0.051667363	0.0380601	0.212347649	17164	6	0	0	13.45833333	12.34722222	11.83333333	11.66666667	0.001350054	0.001259818	9.02E-05	-0.538522554	NA	1	14905
111	chr1	1474963	1475220	0.114365186	0.24697465	-0.132609464	-0.844856514	6.44E-05	0.002683398	637	2	0	0	13.45833333	12	12	12	0.00118088	0.012759689	-0.011578808	-3.101251794	NA	1	694
112	chr1	1476094	1476669	0.473555256	0.531810648	-0.058255392	-0.269661342	0.002236116	0.036078316	2200	3	0	0	12.47222222	10.63888889	11.66666667	11.66666667	0.0011154	0.003297564	-0.002182164	-1.057270396	NA	1	7381
113	chr1	1489533	1489794	0.770189044	0.737145023	0.033044021	0.062129613	0.122137332	0.291629192	15532	2	0	0	12.875	12.875	12	11.5	0.000895483	0.007017994	-0.00612251	-3.776742516	NA	1	1885
114	chr1	1496762	1496986	0.843204706	0.83177883	0.011425877	0.021608911	0.136020267	0.296911612	22213	4	0	0	11.97916667	12.375	12	12	0.000562228	0.000699805	-0.000137578	0.06806005	NA	1	25052
115	chr1	1509483	1510747	0.044274624	0.04721202	-0.002937396	-0.061493289	0.31662338	0.397819348	21131	10	0	0	10.85833333	11.425	11.3	11.3	5.90E-05	0.000123799	-6.48E-05	-0.900575969	NA	1	16024
116	chr1	1534332	1536136	0.240184394	0.259569343	-0.019384949	-0.044517074	0.051047019	0.240320528	18240	6	0	0.166666667	12.44444444	11.72222222	11.66666667	11.5	0.0009133	0.000476399	-5.88E-05	-0.271133843	NA	1	20496
117	chr1	1550454	1552015	0.041814648	0.041622542	0.000192106	-0.026228872	0.096506748	0.281122771	26175	16	0	0	11.43229167	11.40104167	11.6875	11.5625	7.20E-05	7.04E-05	1.68E-06	-0.253016917	NA	1	25993
118	chr1	1558588	1559359	0.712164632	0.709752795	0.002411837	-0.008747812	0.062742403	0.255492011	24733	3	0	0	12.91666667	12.97222222	11.66666667	12	0.000767511	0.00110555	-0.000338039	-0.768356209	NA	1	10807
119	chr1	1560781	1561055	0.776732802	0.810586971	-0.033854169	-0.071265704	0.002594586	0.040345779	14184	2	0	0	11.91666667	12.04166667	12	12	0.000764874	0.000667476	9.74E-05	-0.310530778	NA	1	19552
120	chr1	1562050	1562398	0.565170838	0.467565486	0.097605351	0.380461892	8.07E-05	0.003207425	1162	2	0	0	13.83333333	14.29166667	12	12	0.00243106	0.002737094	-0.000306034	-0.429166683	NA	1	17012
121	chr1	1563675	1564032	0.515550379	0.477604133	0.037946245	0.10811871	0.2126312	0.33089833	17057	1	0	0	10.83333333	10.41666667	12	12	0.002797734	0.0086882	-0.005890466	-1.634798573	NA	1	3592
122	chr1	1564422	1570006	0.153728839	0.218558143	-0.064829304	-0.523258436	3.04E-05	0.001533997	1327	20	0	0	12.35	11.9875	11.9	11.65	0.001325804	0.007988245	-0.006662442	-2.459700656	NA	1	1695
125	chr1	1590074	1590942	0.033954084	0.036591973	-0.002637889	-0.090784813	0.122219476	0.291629192	20182	8	0	0	11.625	11.94791667	11.375	11.875	4.27E-05	6.30E-05	-2.03E-05	-0.644640029	NA	1	20996
126	chr1	1600982	1601231	0.93039799	0.928231935	0.002166055	0.003245156	0.533264738	0.574298414	25895	2	0	0	8.041666667	8.166666667	11	10	0.000117311	0.000210229	-9.29E-05	-0.838347267	NA	1	14803
127	chr1	1602392	1602686	0.606523908	0.553033525	0.053490383	0.145747379	0.083703021	0.273906887	8109	4	0	0	14.66666667	14.64583333	12	12	0.003151356	0.009678787	-0.006527431	-1.498537771	NA	1	4285
129	chr1	1623611	1625067	0.051044284	0.050647926	0.000396357	0.011793576	0.838690232	0.847758534	26266	3	0	0	10.13888889	10.72222222	11	12	0.000217449	0.000137126	8.03E-05	1.281972146	NA	1	15276
130	chr1	1631087	1633226	0.549733252	0.553351977	-0.003618725	-0.009297131	0.835171533	0.844716351	26250	1	0	0	13.66666667	12.58333333	12	12	0.001779351	0.001537368	0.000241983	0.210888859	NA	1	21818
133	chr1	1655396	1656231	0.037301529	0.041272556	-0.003971027	-0.105458049	0.137524589	0.297389335	16378	7	0	0	13.5952381	14.17857143	12	12	5.26E-05	6.48E-05	-1.23E-05	-0.284129727	NA	1	22982
135	chr1	1676886	1678333	0.053323667	0.055105413	-0.001781746	-0.02808931	0.182922053	0.315661364	22658	8	0	0	11.94791667	11.5	11.5	11.125	0.000127013	0.000237959	-0.000110946	-0.654494498	NA	1	14214
136	chr1	1685374	1685971	0.795649134	0.774694433	0.020954702	0.041680727	0.100247645	0.282638461	18714	5	0	0	11.9	13.05	12	12	0.001300438	0.001630215	-0.000329777	-0.725078981	NA	1	11501
137	chr1	1691768	1692063	0.807536864	0.7996046	0.007932264	0.01585803	0.317093271	0.398222711	23335	4	0	0	14.1875	14.6875	12	12	0.00031643	0.000555583	-0.000239153	-1.032751083	NA	1	11823
138	chr1	1709395	1710582	0.035425561	0.035723914	-0.000298352	0.004331164	0.179697396	0.314769801	25974	12	0	0	11.11805556	11.20138889	11.91666667	11.91666667	4.16E-05	4.06E-05	9.33E-07	0.152894829	NA	1	26244
139	chr1	1713640	1714141	0.079572904	0.120056308	-0.040483404	-0.557899053	0.001367287	0.025654746	2600	5	0	0	11.61666667	11.61666667	11.2	10.8	0.000258488	0.003021539	-0.002763051	-3.818658139	NA	1	4005
140	chr1	1821406	1823272	0.061915824	0.0653129	-0.003397077	-0.051013914	0.402934871	0.46510677	23001	9	0	0	11.66666667	11.77777778	11.77777778	11.77777778	0.000171145	0.000369044	-0.0001979	-0.720814041	NA	1	12427
141	chr1	1839959	1840601	0.090708902	0.094614374	-0.003905473	-0.010441866	0.28441482	0.374376937	24405	4	0	0	10.8125	10.10416667	11	11.5	0.000213551	0.000458051	-0.0002445	0.000663141	NA	1	26529
142	chr1	1850099	1851391	0.104571224	0.119540208	-0.014968985	-0.101165568	0.088522809	0.276467869	9838	17	0	0	11.78431373	12.31372549	11.88235294	11.58823529	0.000534337	0.001561512	-0.001027175	-0.131769137	NA	1	23613
143	chr1	1859247	1859523	0.396637467	0.230249946	0.166387521	0.80161429	1.37E-06	0.000143383	253	2	0	0	12.16666667	11.83333333	12	11.5	0.00599893	0.004445339	0.001553591	0.274902949	NA	1	20405
144	chr1	1874716	1875015	0.470269615	0.333422209	0.136847406	0.477433661	5.89E-07	8.10E-05	696	2	0	0	13.20833333	12.91666667	11.5	12	0.002225105	0.00414064	-0.001915535	-0.739986748	NA	1	11270
145	chr1	1875618	1875877	0.348752045	0.335593136	0.01315891	0.25281439	0.032781371	0.199437537	7714	3	0	0	12	13.13888889	12	11.66666667	0.004089936	0.00401931	7.06E-05	0.129516135	NA	1	23675
146	chr1	1886345	1886870	0.732954216	0.72708642	0.005867795	0.011870199	0.752374678	0.768822558	25982	5	0	0	13.48333333	13.2	12	11.8	0.014260379	0.013582608	0.000677771	0.144668107	NA	1	23310
147	chr1	1896415	1896628	0.872787274	0.875374977	-0.002587703	-0.00396609	0.721705942	0.740762081	25867	2	0	0	12.29166667	12.83333333	12	12	0.00048948	0.000533705	-4.42E-05	0.680370578	NA	1	17540
148	chr1	1897582	1897786	0.522171	0.546043477	-0.023872477	-0.060018236	0.367746101	0.436559758	22365	3	0	0	13.38888889	13.69444444	12	12	0.00285853	0.012942488	-0.010083958	-2.210861409	NA	1	1759
149	chr1	1910269	1913800	0.767978531	0.762224241	0.00575429	0.013225645	0.148113799	0.301240529	23866	11	0.090909091	0	11.17424242	11.75757576	11.27272727	11.72727273	0.001785081	0.003728901	-0.002295467	-1.00583094	NA	1	7898
150	chr1	1935167	1935452	0.060091466	0.060262494	-0.000171028	-0.01481068	0.26693812	0.362118933	26214	3	0	0	10.58333333	10.25	12	11	0.000137013	0.000656644	-0.000519631	-1.689722054	NA	1	9316
151	chr1	1950412	1951479	0.069215441	0.069552139	-0.000336698	-0.054661449	0.16593411	0.308498425	25883	6	0	0	12.27777778	11.61111111	11.83333333	11.66666667	0.000169281	0.000509396	-0.000340116	-1.096530868	NA	1	10692
152	chr1	1957047	1957386	0.596401577	0.635848854	-0.039447278	-0.092824282	0.009690211	0.10014601	10976	3	0	0	12.16666667	12.02777778	12	12	0.002545522	0.008523621	-0.005978098	-0.831691452	NA	1	9927
153	chr1	1959415	1959867	0.838500868	0.802456624	0.036044244	0.062072844	0.022374832	0.163921576	15541	6	0	0	11.27777778	10.93055556	11.83333333	11.83333333	0.000435169	0.003414921	-0.002979752	-1.851860688	NA	1	3799
154	chr1	1960943	1961148	0.690548087	0.645612978	0.044935109	0.103642231	0.00832261	0.090411335	9531	4	0	0	13.4375	14.02083333	11.75	12	0.001049871	0.002632703	-0.001582832	-0.980758066	NA	1	8147
155	chr1	1961408	1961850	0.810096362	0.787012263	0.023084099	0.048093643	0.013546365	0.123933839	17676	3	0	0	11.77777778	12.19444444	11.66666667	12	0.000789204	0.001647327	-0.000858123	0.098244265	NA	1	24363
156	chr1	1974687	1974942	0.478270464	0.541203598	-0.062933134	-0.170579612	0.017690432	0.144873837	4389	3	0	0	12.77777778	12.97222222	12	12	0.001995162	0.007198781	-0.005203619	-1.904649409	NA	1	2586
157	chr1	1976124	1976628	0.032807336	0.032176065	0.000631272	0.012146177	0.398555798	0.461318475	25310	3	0	0	11.19444444	10.83333333	12	12	3.62E-05	4.25E-05	-6.34E-06	-0.248322805	NA	1	24596
158	chr1	1981252	1983212	0.077559536	0.076978264	0.000581272	-0.009858222	0.069193955	0.261979402	25405	11	0	0	11.16666667	11.16666667	11.27272727	11.54545455	0.000384754	0.001193544	-0.00080879	-0.580695917	NA	1	13975
159	chr1	1990780	1991171	0.828100765	0.831768094	-0.003667329	-0.0052283	0.318368762	0.399069478	25475	4	0	0	11.52083333	10.75	11.75	11.75	0.000478119	0.000454097	2.40E-05	-0.140535333	NA	1	23416
160	chr1	2005180	2005565	0.598533906	0.740951368	-0.142417461	-0.309727415	6.23E-08	1.59E-05	1735	8	0	0	11.55208333	10.46875	12	11.75	0.003412071	0.003452891	-4.08E-05	0.250544217	NA	1	20947
161	chr1	2025206	2026225	0.622326256	0.621344023	0.000982233	-0.006532531	0.197540323	0.323048695	25184	5	0	0	12.2	12.48333333	11.6	11.6	0.001428043	0.000910528	0.000517514	0.703739485	NA	1	11850
162	chr1	2038556	2038863	0.493002539	0.523285287	-0.030282748	-0.076911215	0.006716921	0.078561347	13350	3	0	0	14.13888889	15.52777778	12	12	0.007134509	0.008014873	-0.000880364	-1.580421912	NA	1	7614
163	chr1	2040998	2041302	0.81939813	0.812722613	0.006675517	0.012729156	0.366300822	0.435486603	23974	3	0	0	12.16666667	13.5	11.66666667	12	0.000328472	0.000643943	-0.000315471	-0.387950679	NA	1	17865
164	chr1	2046430	2046865	0.742560143	0.763824452	-0.021264309	-0.053144593	0.022446924	0.164177915	16932	4	0	0	10.58333333	11.52083333	11.75	11.5	0.00066334	0.001637412	-0.000974072	-0.901519151	NA	1	9042
165	chr1	2063783	2064052	0.46149641	0.571352279	-0.109855869	-0.302261464	0.000236119	0.007004435	1816	3	0	0	12.5	14.05555556	11.66666667	12	0.00569796	0.004529517	0.001168443	0.307194699	NA	1	19637
166	chr1	2064629	2064855	0.124202644	0.120532065	0.003670579	0.058846024	0.499524366	0.54530537	24321	3	0	0	12.61111111	10.86111111	12	12	0.000232573	0.000463947	-0.000231373	-0.035033057	NA	1	25819
167	chr1	2066368	2066666	0.559032402	0.683605777	-0.124573375	-0.289117678	6.00E-05	0.002540574	1954	3	0	0	14.08333333	14.94444444	11.66666667	12	0.0033268	0.005529263	-0.002202463	-0.847559474	NA	1	9722
168	chr1	2082315	2082529	0.688051173	0.682458508	0.005592665	0.009410909	0.308380314	0.392046416	24607	5	0	0	12.95	13.36666667	11.8	12	0.003073135	0.003856153	-0.000783018	-0.832617559	NA	1	9915
169	chr1	2116433	2116801	0.829999643	0.821315767	0.008683877	0.015145076	0.446198621	0.500624424	23662	3	0	0	12.02777778	12.02777778	11.66666667	11.66666667	0.000536925	0.000903737	-0.000366811	-1.058486362	NA	1	10454
170	chr1	2121018	2121818	0.165303975	0.216913774	-0.051609799	-0.148708738	0.002987604	0.045017532	5505	4	0	0	12.75	12.5	12	12	0.010616973	0.011910951	-0.001293977	-0.118544769	NA	1	23897
171	chr1	2126049	2126642	0.058899194	0.060587945	-0.00168875	-0.068418299	0.150372982	0.30179172	22893	7	0	0	12.13095238	11.78571429	11.85714286	12	0.000106854	0.000117195	-1.03E-05	-0.723627004	NA	1	23496
172	chr1	2136809	2137351	0.168488015	0.179230037	-0.010742022	-0.085076757	0.446135	0.500624424	23658	5	0	0	11.63333333	12.46666667	11.2	12	0.000541011	0.006572871	-0.00603186	-1.813601563	NA	1	2909
173	chr1	2144200	2144497	0.059242256	0.063938515	-0.004696259	-0.114271119	0.020401998	0.157039007	14690	3	0	0	9.388888889	10.55555556	11	11.66666667	0.000111283	0.000120742	-9.46E-06	-0.131904123	NA	1	23749
174	chr1	2158213	2161173	0.056860448	0.060304754	-0.003444306	-0.078755168	0.20543024	0.327538607	17807	12	0	0	11.39583333	11	11.83333333	11.75	0.0001308	0.000133492	-2.69E-06	0.222432752	NA	1	25678
175	chr1	2212021	2213881	0.80883858	0.830919836	-0.022081255	-0.038389198	0.209740757	0.329691927	19268	1	0	0	9.583333333	12.5	12	12	0.0021008	0.001547764	0.000553036	0.440753298	NA	1	16764
176	chr1	2222199	2222569	0.290851201	0.455693425	-0.164842224	-0.790475317	1.07E-09	8.13E-07	139	4	0	0	12.1875	12.45833333	12	12	0.002254677	0.004483731	-0.002229054	-1.331350252	NA	1	5216
177	chr1	2232311	2232617	0.452699379	0.523744093	-0.071044714	-0.195298872	0.00089526	0.018569648	3543	3	0	0	13.16666667	12.75	12	12	0.002502239	0.00273258	-0.000230341	-0.238690527	NA	1	21227
178	chr1	2235309	2235667	0.896781225	0.900911648	-0.004130424	-0.006664519	0.680647959	0.704502877	25651	2	0	0	8.583333333	9	11.5	12	0.000601517	0.000414026	0.000187491	0.739441031	NA	1	12599
179	chr1	2236443	2239069	0.727330373	0.749015779	-0.021685406	-0.044592726	0.02457809	0.171723232	18224	12	0	0	13.00694444	12.40972222	12	12	0.001054607	0.002347183	-0.001292576	-0.609133516	NA	1	13482
180	chr1	2245715	2247086	0.175362645	0.191975107	-0.016612462	-0.136233905	0.008410501	0.091068024	6499	6	0	0	11.45833333	11.11111111	11.66666667	11.33333333	0.000329356	0.001276868	-0.000947512	-1.294412302	NA	1	7371
181	chr1	2249316	2249634	0.928115546	0.953689916	-0.02557437	-0.038803381	6.56E-06	0.000479013	19203	1	0	0	12.08333333	9.75	12	11	0.000229392	8.33E-05	0.000146134	1.462144458	NA	1	13370
182	chr1	2253724	2254758	0.225436808	0.21410521	0.011331599	0.141228932	0.148174003	0.301240529	13056	5	0	0	12.33333333	11.8	11.4	11.8	0.003773457	0.005299721	-0.001526265	0.271895203	NA	1	20475
183	chr1	2258098	2258423	0.348489242	0.357910537	-0.009421295	-0.03742517	0.603711768	0.636381762	25187	1	0	0	14.25	14.66666667	12	12	0.003843577	0.001464721	0.002378856	1.391823378	NA	1	4868
184	chr1	2259065	2259326	0.694653165	0.735723356	-0.041070191	-0.084707245	0.004206293	0.057476617	12199	3	0	0	12.75	14.13888889	12	12	0.000928701	0.001492273	-0.000563572	-0.462868435	NA	1	16317
185	chr1	2266008	2266432	0.253743093	0.227826702	0.02591639	0.248004823	0.010949297	0.1089936	4343	3	0	0	12.88888889	12.08333333	12	11.66666667	0.003797681	0.020831567	-0.017033886	-1.598361033	NA	1	3758
186	chr1	2276359	2276657	0.775188325	0.744106421	0.031081904	0.081422123	0.049365061	0.237650477	12690	3	0	0	12.08333333	11.94444444	12	12	0.000962597	0.002230382	-0.001267785	-0.774594635	NA	1	10711
187	chr1	2304160	2304376	0.438804626	0.300102332	0.138702294	0.674093349	4.17E-08	1.30E-05	236	4	0	0	13.375	13.29166667	12	11.5	0.002780699	0.002970236	-0.000189537	-0.132373375	NA	1	23602
188	chr1	2316354	2316749	0.721512155	0.7047847	0.016727454	0.03788002	0.036784594	0.209352833	19344	4	0	0	12.60416667	11.89583333	11.75	11.5	0.004224189	0.002526172	0.001698016	0.157397407	NA	1	23025
189	chr1	2322482	2323764	0.037606499	0.038288018	-0.000681519	-0.027590051	0.180476048	0.315045375	25202	11	0	0	11.92424242	12.27272727	11.63636364	11.81818182	0.000253408	5.91E-05	0.00019428	-0.107018225	NA	1	24163
190	chr1	2333551	2334172	0.817526592	0.793800546	0.023726046	0.04341567	0.082993682	0.27325026	18419	4	0	0	13.54166667	14.22916667	12	12	0.000508198	0.001702682	-0.001194484	-1.788514453	NA	1	6627
191	chr1	2339877	2340246	0.544812932	0.488355059	0.056457873	0.182863045	0.001597842	0.028673808	3922	4	0	0	14.3125	14.04166667	12	12	0.000994539	0.002593573	-0.001599034	-1.63880024	NA	1	5671
192	chr1	2343386	2344717	0.088539656	0.094568662	-0.006029006	-0.068018467	0.339774871	0.414931366	21741	13	0	0	11.23717949	11.59615385	11.61538462	11.53846154	0.00022844	0.000340402	-0.000111962	-0.433447592	NA	1	16923
193	chr1	2345892	2346156	0.026617443	0.02966203	-0.003044587	-0.111845596	0.172555308	0.31166062	18960	2	0	0	13.25	13.20833333	12	11.5	3.23E-05	3.23E-05	5.58E-08	-0.511082455	NA	1	26525
194	chr1	2359927	2360167	0.315484368	0.2171773	0.098307069	0.46001093	1.49E-05	0.000890744	756	4	0	0	11.77083333	11.72916667	11.5	11.75	0.001925366	0.002793702	-0.000868336	0.022427309	NA	1	26061
195	chr1	2371847	2372073	0.752435702	0.735471918	0.016963784	0.033513367	0.372824683	0.440485309	22471	2	0	0	15.83333333	13.95833333	12	12	0.002323848	0.002400392	-7.65E-05	0.142372624	NA	1	23369
196	chr1	2374819	2375814	0.107782951	0.236651623	-0.128868673	-0.951833056	1.73E-06	0.000171054	270	5	0	0	10.58333333	11.93333333	11	11.8	0.001387445	0.007313519	-0.005926074	-2.781493258	NA	1	1959
197	chr1	2387670	2388086	0.463016866	0.484159856	-0.02114299	-0.078587592	0.311264163	0.393958313	20977	4	0	0	11.79166667	12.0625	11.75	11.75	0.001726465	0.003738278	-0.002011813	-1.126761606	NA	1	6743
198	chr1	2398826	2399055	0.094307888	0.122776849	-0.028468961	-0.282976105	0.01701284	0.141282656	3941	5	0	0	14.43333333	12.88333333	12	12	0.000899954	0.001697398	-0.000797443	-0.548965949	NA	1	14568
199	chr1	2409758	2410049	0.562854277	0.583589902	-0.020735625	-0.063519587	0.121462339	0.291591074	15327	4	0	0	11.5625	11.54166667	11.5	11.25	0.000876662	0.002561252	-0.00168459	-0.936682188	NA	1	8631
200	chr1	2411126	2411404	0.732502017	0.732363347	0.00013867	0.013428117	0.173634094	0.312199115	26271	5	0	0	11.91666667	12	12	12	0.001319063	0.002301258	-0.000982196	-0.247496424	NA	1	21028
201	chr1	2415199	2415506	0.63882417	0.659724033	-0.020899863	-0.045454751	0.401849075	0.464257123	22981	3	0	0	10.88888889	11.91666667	11	12	0.003449259	0.006605321	-0.003156062	-0.587237496	NA	1	13867
202	chr1	2433649	2434065	0.519097793	0.594899293	-0.0758015	-0.193160575	0.03489299	0.20500307	4519	1	0	0	6.916666667	7.5	10	9	0.003725607	0.012131259	-0.008405652	-1.70318184	NA	1	3329
203	chr1	2435042	2435257	0.568882389	0.602576848	-0.033694458	-0.146771319	8.08E-05	0.003207425	5620	2	0	0	12.41666667	13.16666667	12	12	0.000673666	0.000596586	7.71E-05	0.753234599	NA	1	15406
204	chr1	2435555	2435828	0.567199836	0.664996722	-0.097796886	-0.221744448	5.98E-05	0.002535041	2940	2	0	0	11.79166667	13.58333333	11.5	12	0.003479437	0.002320129	0.001159309	1.575508389	NA	1	6717
205	chr1	2439798	2440022	0.731746697	0.741617367	-0.00987067	-0.019002199	0.597162916	0.630630262	25141	2	0	0	10.08333333	10.79166667	11.5	12	0.005041231	0.005124679	-8.34E-05	0.429135408	NA	1	17014
206	chr1	2440127	2440478	0.874258753	0.861296607	0.012962145	0.023007274	0.101425573	0.282892003	21958	4	0	0	11.27083333	11.0625	11.75	11.75	0.000411201	0.000659526	-0.000248325	-0.531284402	NA	1	14954
207	chr1	2445356	2445648	0.760640259	0.742056889	0.01858337	0.036249088	0.122805795	0.291653628	19600	3	0	0	12.94444444	12.11111111	11.66666667	12	0.000549735	0.001648806	-0.001099072	-1.358440591	NA	1	6890
208	chr1	2449923	2450206	0.785903872	0.77070217	0.015201703	0.029478407	0.192255817	0.320736257	20804	3	0	0	12.52777778	11.44444444	11.66666667	11	0.000757975	0.000909903	-0.000151928	-0.185401626	NA	1	22366
209	chr1	2451218	2451551	0.86608416	0.867592673	-0.001508513	-0.002148581	0.563187747	0.600218155	26111	2	0	0	10.08333333	11.08333333	11.5	12	0.000136931	0.000788439	-0.000651508	-2.410720068	NA	1	8618
210	chr1	2452796	2453007	0.958411194	0.952757621	0.005653573	0.008447117	0.093936942	0.280315818	24797	1	0	0	8.5	8.666666667	10	10	4.74E-05	6.86E-05	-2.12E-05	-0.532805767	NA	1	20818
211	chr1	2457242	2458259	0.045655244	0.048742313	-0.003087069	-0.071634971	0.109707733	0.286804825	18841	13	0	0.076923077	11.73076923	11.91025641	11.53846154	11.53846154	7.98E-05	7.80E-05	1.50E-06	-0.104575552	NA	1	26041
212	chr1	2460761	2462010	0.111219839	0.073250004	0.037969835	0.451392761	0.032297503	0.19755877	4340	12	0	0	11.73611111	11.88194444	11.5	11.5	0.003448669	0.001958564	0.001490105	1.162691087	NA	1	6447
213	chr1	2466935	2467212	0.233869584	0.238898889	-0.005029305	-0.029354322	0.877800984	0.884329367	26354	2	0	0	11.91666667	12.20833333	12	12	0.00143049	0.002687061	-0.001256571	-0.935530257	NA	1	8652
214	chr1	2472096	2472586	0.140056049	0.174119317	-0.034063267	-0.202913966	0.009735015	0.100413618	3354	3	0	0	8.972222222	8.805555556	10.66666667	11.33333333	0.000829266	0.003610719	-0.002781453	-0.938166493	NA	1	8607
215	chr1	2477564	2478363	0.03582089	0.035059724	0.000761165	0.028811668	0.307904272	0.391722576	25043	4	0	0	10.5625	11.16666667	11.5	12	6.28E-05	4.92E-05	1.35E-05	0.46476432	NA	1	22639
216	chr1	2517398	2518892	0.084520036	0.092667796	-0.00814776	-0.131132354	0.062994392	0.255812345	10466	13	0	0	11.61538462	11.55128205	11.69230769	11.76923077	0.000161888	0.00028427	-0.000122382	-0.374169342	NA	1	18181
217	chr1	2527240	2527503	0.831142192	0.799785195	0.031356997	0.061870358	0.044002083	0.226525836	15564	2	0	0	10.41666667	9.958333333	11	11.5	0.000865149	0.008094975	-0.007229826	-2.67619756	NA	1	1513
218	chr1	2537672	2537886	0.794220987	0.775458895	0.018762092	0.035018682	0.166574441	0.308874234	19779	3	0	0	13.80555556	14.30555556	11.33333333	12	0.000949363	0.002280958	-0.001331595	-2.220755609	NA	1	6274
219	chr1	2559893	2561055	0.093281298	0.09806965	-0.004788352	-0.102525151	0.233447771	0.342660235	18088	6	0	0	12.375	10.83333333	12	11.83333333	0.00035175	0.003367232	-0.003015483	-2.790483004	NA	1	3759
220	chr1	2574031	2574864	0.050756588	0.053597715	-0.002841127	-0.049251322	0.153791269	0.303111592	19573	6	0	0	11.58333333	13	11.66666667	12	0.000255979	8.81E-05	0.000167848	1.311702526	NA	1	12920
221	chr1	2706026	2706961	0.127983819	0.146893386	-0.018909567	-0.408335204	0.756522626	0.772704305	25994	6	0	0	11.47222222	11.66666667	11.83333333	11.33333333	0.003596431	0.02820695	-0.024610519	-3.197982176	NA	1	459
222	chr1	2716742	2717233	0.846064646	0.828656722	0.017407924	0.037386505	0.435903521	0.49237952	23504	4	0	0	11.77083333	13.125	11.5	12	0.001569613	0.005767524	-0.00419791	-2.377556777	NA	1	2812
223	chr1	2772127	2772665	0.253127412	0.251555903	0.001571509	0.107229395	0.1961531	0.322069561	23178	4	0	0	12.79166667	12.8125	12	12	0.006472765	0.017474498	-0.011001733	-1.203737166	NA	1	6131
224	chr1	2777158	2777361	0.663782649	0.642225419	0.02155723	0.056649539	0.307882924	0.391722576	20867	3	0	0	12.55555556	11.80555556	11.66666667	10	0.000944392	0.007245846	-0.006301453	-2.555046151	NA	1	1825
225	chr1	2827786	2828294	0.427151234	0.369412347	0.057738887	0.357306444	0.000404416	0.010394235	1589	6	0	0	13.04166667	12.91666667	11.83333333	11.83333333	0.001814725	0.002964979	-0.001150254	-0.471501775	NA	1	16146
227	chr1	2850666	2850873	0.506223421	0.495708717	0.010514704	0.041913304	0.598582992	0.631903716	25150	3	0	0	12.55555556	12.66666667	12	12	0.001595748	0.008956534	-0.007360786	-1.800035055	NA	1	2961
228	chr1	2876546	2876808	0.354348403	0.288761456	0.065586947	0.354592959	0.018290356	0.147595844	3288	2	0	0	11.29166667	10.91666667	12	12	0.002565672	0.012467608	-0.009901937	-1.916767283	NA	1	2540
229	chr1	2885063	2885284	0.534731501	0.625279317	-0.090547816	-0.205207299	0.000343665	0.00920718	3295	4	0	0	13.41666667	13.39583333	12	12	0.003637655	0.010318322	-0.006680667	-1.118564331	NA	1	6813
230	chr1	2886590	2886923	0.72663205	0.711961305	0.014670745	0.03697728	0.159369926	0.305589088	19490	5	0	0	13.15	12.91666667	11.8	11.8	0.001002761	0.004566013	-0.003563252	-2.15775236	NA	1	3268
231	chr1	2918498	2918753	0.867450118	0.852703495	0.014746622	0.022064768	0.000814901	0.01741998	22133	3	0	0	10.88888889	10.77777778	11.33333333	11.33333333	0.000354531	0.002376391	-0.002021859	-2.239760745	NA	1	4958
232	chr1	2929156	2929376	0.142654608	0.158113021	-0.015458413	-0.139160336	0.150324126	0.30179172	13220	1	0	0	13.91666667	13.33333333	12	12	0.000403792	0.00099519	-0.000591398	-1.301359426	NA	1	8943
233	chr1	2938634	2939043	0.77992606	0.782083025	-0.002156965	-0.01248122	0.143351726	0.29937767	24023	4	0	0	12.66666667	11.52083333	12	12	0.000761257	0.001194126	-0.000432869	-0.710633504	NA	1	11737
234	chr1	2979276	2980758	0.189049827	0.116837777	0.072212049	0.604720366	0.001208476	0.023471133	1367	7	0	0	12.48809524	12.45238095	12	12	0.003828584	0.003359795	0.000468789	0.560511186	NA	1	14370
235	chr1	2983926	2987962	0.109694209	0.09965797	0.010036239	0.097906894	0.075944229	0.267926171	10269	27	0.037037037	0	12.26851852	12.31481481	11.7037037	11.62962963	0.000628163	0.001740396	-0.001087607	-0.690063397	NA	1	12058
236	chr1	2990031	2990718	0.105639052	0.104594974	0.001044078	-0.018290549	0.181991642	0.315535838	24433	4	0	0	13.54166667	13.5	12	12	0.000342411	0.004462663	-0.004120253	-1.894202582	NA	1	2870
237	chr1	2997273	2997473	0.721605631	0.674221982	0.047383648	0.101735949	0.020345116	0.156848403	9769	2	0	0	14.29166667	12.83333333	12	11	0.001062563	0.007327556	-0.006264993	-2.090881746	NA	1	2059
238	chr1	2999728	2999978	0.762012506	0.712809454	0.049203052	0.10107342	0.004873195	0.063361084	9852	3	0	0	13.41666667	13.75	12	11.66666667	0.000473937	0.003084994	-0.002611057	-2.817338588	NA	1	4177
239	chr1	3028180	3028557	0.317387892	0.215220523	0.102167369	0.562947796	0.000163496	0.005359037	810	3	0	0	11.47222222	11.27777778	11.66666667	11.66666667	0.002980698	0.005820779	-0.002840081	-0.695179992	NA	1	11980
240	chr1	3038068	3038343	0.463585034	0.436866199	0.026718835	0.164214197	0.150240521	0.30179172	13213	2	0	0	11.5	9.375	12	10.5	0.001042013	0.018364525	-0.017322512	-3.514325967	NA	1	298
241	chr1	3056542	3056772	0.479602187	0.495185556	-0.015583369	-0.046537319	0.2161102	0.332718226	17921	5	0	0	13.01666667	13.63333333	12	12	0.002665236	0.014404817	-0.011739581	-2.375248533	NA	1	1422
242	chr1	3059051	3059268	0.330782122	0.308909227	0.021872895	0.145492823	0.073080133	0.265718644	7302	4	0	0	13.4375	13.29166667	12	11.75	0.0011	0.005843416	-0.004743416	-2.272400741	NA	1	2511
243	chr1	3071900	3072239	0.547530243	0.611377136	-0.063846894	-0.156419093	0.074813813	0.267048501	7438	1	0	0	10.25	11.58333333	12	12	0.001574323	0.015698694	-0.014124371	-3.31784091	NA	1	451
244	chr1	3080935	3081292	0.743277204	0.715530386	0.027746818	0.070260756	0.495606761	0.542165616	24270	2	0	0	13.08333333	13.08333333	11.5	12	0.000837094	0.010585726	-0.009748632	-4.049517063	NA	1	993
245	chr1	3102541	3103352	0.190083887	0.135685556	0.054398331	0.447326273	0.000614882	0.014294219	1747	3	0	0	14.22222222	14.44444444	12	12	0.001726952	0.003212597	-0.001485645	0.291848746	NA	1	19989
246	chr1	3104957	3105253	0.686501051	0.699566001	-0.01306495	-0.025735477	0.341591417	0.416343343	21783	3	0	0	12.22222222	12.5	11.66666667	12	0.006985275	0.012729761	-0.005744486	-1.012306771	NA	1	7829
247	chr1	3111580	3111909	0.544373854	0.536271022	0.008102831	0.054198577	0.204787654	0.327283623	16779	3	0	0	12.41666667	12.36111111	12	12	0.001023782	0.009546625	-0.008522843	-2.335112059	NA	1	1491
248	chr1	3147846	3148081	0.844860632	0.798893058	0.045967573	0.0900485	0.001530895	0.027763156	11403	4	0	0	9.166666667	9.770833333	11.5	11.25	0.000547867	0.004142518	-0.003594651	-2.292915754	NA	1	3234
249	chr1	3155161	3155361	0.69375596	0.571668814	0.122087146	0.279650609	3.42E-05	0.001682385	2071	2	0	0	10.125	11.20833333	11	12	0.001454613	0.007610748	-0.006156135	-2.518821946	NA	1	1868
250	chr1	3157510	3158300	0.425718884	0.454527201	-0.028808317	-0.059056001	0.05405727	0.244575107	16033	4	0	0	11.95833333	11.52083333	11.75	11.75	0.005006994	0.01432394	-0.009316945	-1.329054213	NA	1	5227
251	chr1	3163970	3164643	0.274845126	0.256824875	0.018020251	0.075274934	0.232187894	0.341907298	18030	5	0	0	14.25	13.75	12	12	0.001503802	0.00838881	-0.006885008	-1.788404748	NA	1	3003
252	chr1	3182822	3183216	0.221461326	0.136485792	0.084975535	0.660010424	8.41E-06	0.000584847	805	1	0	0	13.08333333	15	11	12	0.001395046	0.001298234	9.68E-05	0.103761782	NA	1	24230
253	chr1	3184547	3184824	0.474380388	0.417745103	0.056635285	0.18215022	0.131857936	0.29522923	11858	2	0	0	12.08333333	10.41666667	12	11.5	0.005186798	0.01741256	-0.012225762	-1.938475319	NA	1	2478
254	chr1	3195377	3196052	0.61566579	0.612145826	0.003519964	0.001641334	0.113668538	0.288329631	26222	5	0	0	13.51666667	13.2	12	12	0.000852289	0.003228835	-0.002376545	-1.373188667	NA	1	4962
255	chr1	3203766	3204453	0.731418915	0.684840702	0.046578214	0.099023636	0.007747691	0.086320263	10128	3	0	0	11.69444444	11.91666667	12	12	0.001507384	0.002330493	-0.000823109	-0.907975436	NA	1	8965
256	chr1	3239916	3240261	0.170548346	0.10044811	0.070100236	0.712496874	6.51E-06	0.0004789	1168	2	0	0	8.166666667	9.958333333	10	11.5	0.001676334	0.000738172	0.000938161	1.093450695	NA	1	7413
257	chr1	3275030	3275284	0.808580955	0.791991857	0.016589098	0.030245741	0.075616901	0.267898147	20640	4	0	0	11.22916667	10.14583333	10.75	11.5	0.000332297	0.000864248	-0.00053195	-0.78865794	NA	1	10498
258	chr1	3307070	3307285	0.759229442	0.753044463	0.006184979	0.023536474	0.491996172	0.539237879	24224	3	0	0	10.80555556	10.72222222	12	12	0.002306819	0.004246564	-0.001939746	-0.602561635	NA	1	13608
259	chr1	3310103	3311035	0.04280442	0.036970768	0.005833652	0.151960429	0.093469959	0.280219698	12767	2	0	0	12.33333333	11.79166667	11.5	12	4.42E-05	0.000254116	-0.000209962	-1.655866456	NA	1	12242
260	chr1	3321270	3322310	0.453608248	0.396480814	0.057127434	0.351285518	0.000441543	0.01106984	1616	5	0	0	13.36666667	13.05	12	11.8	0.001817796	0.001279653	0.000538143	0.308660806	NA	1	19605
261	chr1	3327992	3329424	0.72441992	0.685185364	0.039234556	0.071312213	0.030937276	0.193543161	14180	5	0	0	12.65	12.56666667	12	12	0.001084425	0.008762188	-0.007677763	-2.337220345	NA	1	1488
262	chr1	3331041	3331279	0.821683954	0.792414529	0.029269425	0.072381193	0.009962377	0.101731201	14035	4	0	0	12.14583333	11.33333333	12	12	0.000351077	0.001064928	-0.00071385	-1.3501693	NA	1	8333
263	chr1	3331987	3332227	0.422386853	0.392689133	0.02969772	0.176809851	0.086751552	0.275490467	8360	3	0	0	12.41666667	12.47222222	11.66666667	12	0.001019338	0.008106055	-0.007086717	-2.544823289	NA	1	1558
264	chr1	3342013	3342806	0.776044725	0.768785043	0.007259681	0.010513464	0.130807562	0.294817719	24395	5	0	0	11.96666667	12.23333333	12	11.6	0.001484481	0.003193475	-0.001708993	-1.214793453	NA	1	6053
265	chr1	3351366	3351632	0.739204246	0.693446167	0.045758079	0.099694117	0.053193229	0.243621972	10037	3	0	0	12.22222222	12.41666667	12	12	0.002054274	0.012088354	-0.01003408	-2.849163699	NA	1	946
266	chr1	3370906	3371683	0.043767771	0.045864717	-0.002096946	-0.044959198	0.155977903	0.303763936	21750	6	0	0	11.91666667	11.73611111	11.83333333	11.5	4.65E-05	0.000101679	-5.52E-05	-1.069958327	NA	1	16628
267	chr1	3394702	3395191	0.61307358	0.698047006	-0.084973425	-0.209772348	0.000660422	0.015085676	3176	3	0	0	10.86111111	11.55555556	11.33333333	11.33333333	0.003958203	0.002852626	0.001105577	0.471512294	NA	1	16145
268	chr1	3425577	3425797	0.685677328	0.672622792	0.013054536	0.029446576	0.303962635	0.388682174	20810	2	0	0	14.83333333	15.33333333	12	12	0.000576941	0.000951274	-0.000374333	-0.765853986	NA	1	10837
269	chr1	3426362	3426570	0.888408047	0.886762358	0.001645689	0.002907253	0.344577135	0.418313806	25968	3	0	0	12.63888889	13.5	12	12	0.000372997	0.000289876	8.31E-05	-0.750863002	NA	1	15172
270	chr1	3427356	3427683	0.692673691	0.685462766	0.007210925	0.016268638	0.648275726	0.676029872	25460	3	0	0	12.97222222	13.44444444	12	12	0.001120452	0.002432199	-0.001311747	-0.400447795	NA	1	17615
271	chr1	3435989	3436250	0.697173898	0.726136349	-0.02896245	-0.070720088	0.022827633	0.165194355	14251	4	0	0	13.27083333	13.35416667	12	12	0.001064073	0.001786612	-0.000722539	-0.345616205	NA	1	18812
272	chr1	3447450	3447950	0.041358805	0.043102948	-0.001744143	-0.03787008	0.391659721	0.455985149	22804	2	0	0	11	11.70833333	12	12	3.60E-05	4.14E-05	-5.38E-06	-0.226373077	NA	1	24885
273	chr1	3459875	3460269	0.429223979	0.296547255	0.132676724	0.533628807	5.24E-05	0.002307045	603	3	0	0	10.77777778	10.19444444	11.66666667	11.66666667	0.005662145	0.004773368	0.000888777	0.40590596	NA	1	17509
274	chr1	3499903	3500470	0.760094341	0.747469129	0.012625212	0.023678703	0.348215619	0.42111345	21954	2	0	0	15.20833333	13.625	12	12	0.000653166	0.001124526	-0.000471361	-0.982468375	NA	1	9650
275	chr1	3511710	3512118	0.387436833	0.353320868	0.034115965	0.129148092	0.257743548	0.356541544	19191	2	0	0	12.66666667	13.29166667	12	11.5	0.003647057	0.009912818	-0.006265761	-1.346807733	NA	1	5102
276	chr1	3527620	3528078	0.042292589	0.045751314	-0.003458725	-0.07862752	0.32117408	0.400966106	21265	5	0	0	11.7	11.51666667	11.8	11.8	9.07E-05	0.000141929	-5.12E-05	-0.571234132	NA	1	16911
277	chr1	3528334	3528683	0.089765414	0.094384405	-0.004618991	-0.088722942	0.044212322	0.226882438	14879	4	0	0	13.72916667	13.54166667	12	12	0.000288142	0.001519804	-0.001231662	-1.695156411	NA	1	6542
278	chr1	3540768	3542241	0.047562914	0.052245762	-0.004682848	-0.080170514	0.201044226	0.324885447	16428	12	0	0	10.85416667	11.47916667	11.75	11.75	0.000115569	0.000177424	-6.19E-05	-0.246668066	NA	1	21038
279	chr1	3556964	3557201	0.363947538	0.234241644	0.129705894	0.614526681	0.000348814	0.009298204	996	1	0	0	11.58333333	11.08333333	12	12	0.006198116	0.00762006	-0.001421944	-0.297972578	NA	1	19860
280	chr1	3559953	3561009	0.705641627	0.663265548	0.042376079	0.080434131	0.003131491	0.046441189	12819	4	0	0	11.45833333	10.9375	11.5	11.75	0.010191809	0.010700023	-0.000508214	-0.661927391	NA	1	12530
281	chr1	3566446	3569636	0.182030091	0.202791502	-0.020761411	-0.101904979	0.21485023	0.332068553	17178	44	0	0	11.86931818	12.29924242	11.81818182	11.79545455	0.002522229	0.007802197	-0.005279968	-0.698931938	NA	1	11919
282	chr1	3607097	3607553	0.281055213	0.189627264	0.091427949	0.607771203	2.28E-06	0.000208476	677	6	0	0	13.27777778	13.08333333	11.83333333	12	0.002455603	0.003368354	-0.000912751	0.520294169	NA	1	15181
283	chr1	3623319	3623521	0.282218043	0.366931632	-0.084713589	-0.354033189	0.001304137	0.024856316	1393	3	0	0	11	10.30555556	10.66666667	10.66666667	0.002252188	0.005839946	-0.003587759	-1.300185996	NA	1	5429
284	chr1	3634634	3635101	0.3170121	0.416613414	-0.099601315	-0.411241837	0.001181641	0.023034188	1362	4	0	0	10.64583333	12.08333333	12	11.75	0.00242234	0.009194619	-0.00677228	-2.041802678	NA	1	2198
285	chr1	3649295	3649674	0.584926139	0.668201531	-0.083275392	-0.162774389	0.000288847	0.008106636	4726	3	0	0	12.80555556	12.61111111	12	12	0.003591743	0.002821687	0.000770055	0.445551272	NA	1	16655
286	chr1	3662964	3664085	0.121926776	0.163728956	-0.04180218	-0.315334646	0.012701406	0.119837356	2814	12	0	0	10.77083333	11.375	11.41666667	11.66666667	0.000504626	0.004809295	-0.00430467	-1.98526708	NA	1	2748
287	chr1	3688554	3689684	0.056330253	0.05621567	0.000114583	-0.034791113	0.115255836	0.288776064	26324	10	0	0	10.63333333	11.80833333	11.7	11.7	0.000136855	0.000122163	1.47E-05	-0.126703769	NA	1	23731
288	chr1	3703673	3703908	0.7818678	0.758593622	0.023274178	0.052275279	0.03293429	0.199706125	17073	2	0	0	12.25	11.16666667	11.5	12	0.000356701	0.005276461	-0.00491976	-2.506627962	NA	1	2422
289	chr1	3712399	3713234	0.048920466	0.052563437	-0.003642971	-0.072764572	0.319180509	0.399671864	21203	8	0	0	13.13541667	13.98958333	12	12	8.47E-05	0.000134819	-5.01E-05	-0.383747326	NA	1	17958
290	chr1	3731459	3732015	0.836514689	0.847660192	-0.011145503	-0.02195929	0.179595374	0.314742888	22148	6	0	0	12.5	11.97222222	11.83333333	11.83333333	0.00052129	0.000779901	-0.000258611	-0.568355769	NA	1	14241
291	chr1	3773188	3774465	0.046755096	0.048385723	-0.001630626	-0.073177375	0.073345905	0.265956539	23037	10	0	0	11.975	11.98333333	11.8	11.5	0.000150096	0.000105634	4.45E-05	0.036007274	NA	1	25792
292	chr1	3775078	3775369	0.544338154	0.623584588	-0.079246433	-0.22168404	0.000443845	0.011106477	2941	4	0	0	12.85416667	13.6875	11.5	11.75	0.002707678	0.003703956	-0.000996278	-0.511809338	NA	1	15349
293	chr1	3790865	3791611	0.785942372	0.766288005	0.019654367	0.039132294	0.084543538	0.274120277	19137	3	0	0	14.02777778	12.86111111	12	12	0.000447811	0.000882456	-0.000434645	-1.035194747	NA	1	9909
295	chr1	3816357	3818084	0.059398693	0.062214786	-0.002816093	-0.054128288	0.164795573	0.308040466	19635	15	0	0	10.99444444	11.25	11.33333333	11.53333333	0.000171441	0.000398423	-0.000226982	-0.005259292	NA	1	26430
296	chr1	3824220	3824456	0.759274759	0.769814928	-0.010540169	-0.020174065	0.315995251	0.397332413	22516	4	0	0	13.125	12.4375	11.75	11.75	0.000943288	0.002040369	-0.001097082	-0.461305347	NA	1	16339
297	chr1	4192634	4193243	0.544276177	0.583620736	-0.039344559	-0.108854087	0.075212175	0.26756431	8902	3	0	0	12.86111111	13.16666667	12	11.66666667	0.003111431	0.011489971	-0.00837854	-1.863318023	NA	1	2722
298	chr1	4221388	4221672	0.384315633	0.346315839	0.037999793	0.244045758	0.014422133	0.1287095	2974	5	0	0	12.01666667	11.26666667	12	11.2	0.002197896	0.025558207	-0.023360311	-2.176306109	NA	1	1852
299	chr1	4713990	4716555	0.04925743	0.055310308	-0.006052878	-0.110087084	0.219390509	0.334691865	17402	15	0	0	11.47222222	11.59444444	11.4	11.4	9.27E-05	0.000509487	-0.000416753	-1.038497865	NA	1	10041
300	chr1	4726577	4726867	0.535397099	0.398092215	0.137304885	0.436719802	0.000687418	0.015489182	1178	2	0	0	11.54166667	11.95833333	12	12	0.003751214	0.013518974	-0.00976776	-1.834479744	NA	1	2837
301	chr1	4771653	4772545	0.50026328	0.573898999	-0.073635719	-0.321025999	0.041460874	0.21987029	5006	3	0	0	13.47222222	13.77777778	12	12	0.002116146	0.022391789	-0.020275643	-1.734176522	NA	1	3227
302	chr1	4832352	4832553	0.890872478	0.888934693	0.001937785	0.003672419	0.455069118	0.507693298	25801	3	0	0	9.694444444	10.25	11.66666667	11.66666667	0.000326852	0.000662913	-0.000336061	-0.949421941	NA	1	10737
303	chr1	5772057	5772513	0.920867057	0.924038748	-0.00317169	-0.005822547	0.233210679	0.342576567	25334	3	0	0	11.36111111	11.63888889	11.33333333	11.33333333	0.000100931	0.000224959	-0.000124028	-0.190469009	NA	1	22265
304	chr1	5793558	5793784	0.686541706	0.683185087	0.003356619	0.006969122	0.768427293	0.783236511	26048	1	0	0	13.83333333	15.83333333	12	12	0.000815652	0.00054543	0.000270222	0.580559512	NA	1	13978
305	chr1	5937158	5937392	0.84288066	0.828365904	0.014514756	0.024491138	0.084471195	0.274120277	21684	5	0	0	11.95	12.43333333	12	12	0.006311433	0.006173442	0.000137991	-0.865122346	NA	1	13546
306	chr1	5950825	5951029	0.846256889	0.850346322	-0.004089433	-0.007344061	0.464053104	0.515230531	25016	4	0	0	11.60416667	11.04166667	11	11.25	0.000980164	0.00049629	0.000483874	0.568965627	NA	1	14224
307	chr1	6051596	6052955	0.035126993	0.037348873	-0.00222188	-0.046589404	0.190034735	0.319513438	21397	16	0	0	11.02604167	10.80729167	11.3125	11.5	4.67E-05	6.43E-05	-1.76E-05	0.013456555	NA	1	26244
308	chr1	6086245	6086494	0.089692796	0.068104181	0.021588616	0.339479019	0.012950555	0.121009996	5161	4	0	0	13.47916667	13	12	11.75	0.00076684	0.00020782	0.000559021	1.689298345	NA	1	9089
309	chr1	6111610	6111836	0.79442671	0.756566144	0.037860566	0.067981479	0.029088188	0.187868973	14671	2	0	0	11.58333333	10.625	12	11	0.000949589	0.003140545	-0.002190957	-1.772157092	NA	1	4735
310	chr1	6131636	6131985	0.779696137	0.760563129	0.019133008	0.032451229	0.016908143	0.140768642	20252	2	0	0	12	13.41666667	12	12	0.001616696	0.002359871	-0.000743175	-1.948128745	NA	1	8197
311	chr1	6187744	6188235	0.241161007	0.233025955	0.008135051	-0.009751483	0.529508729	0.571249767	24610	4	0	0	11.77083333	10.89583333	12	11	0.002203554	0.012407907	-0.010204353	-2.09771768	NA	1	2039
312	chr1	6188874	6189120	0.858115401	0.808305871	0.04980953	0.088348113	0.001200887	0.023340816	11643	4	0	0	12.3125	12.64583333	11.75	12	0.000411357	0.002376012	-0.001964655	-1.470376564	NA	1	5044
313	chr1	6202119	6202359	0.806301332	0.803124039	0.003177293	0.005626365	0.756973755	0.773016393	25999	1	0	0	10.66666667	11.91666667	11	12	0.000575623	0.000535318	4.03E-05	0.10472999	NA	1	24209
314	chr1	6208717	6209039	0.050147653	0.053103269	-0.002955616	-0.026636829	0.835759076	0.845181818	26254	3	0	0	10.47222222	11.25	11.33333333	11	0.000155083	0.000795556	-0.000640473	-0.363740224	NA	1	18411
315	chr1	6239238	6240814	0.038699642	0.040753462	-0.00205382	-0.044413285	0.177182677	0.313664851	21882	7	0	0	11.55952381	11.17857143	12	11.71428571	5.34E-05	8.51E-05	-3.17E-05	-0.824970579	NA	1	19052
316	chr1	6241032	6241251	0.049865406	0.04669233	0.003173076	0.078847265	0.229058207	0.340057808	18595	3	0	0	13.08333333	13.63888889	12	12	0.000116071	7.91E-05	3.70E-05	0.405562445	NA	1	18360
317	chr1	6259179	6259883	0.038318195	0.043161845	-0.00484365	-0.126871628	0.056311582	0.247222225	14400	7	0	0	12.19047619	11.92857143	11.71428571	12	7.59E-05	8.28E-05	-6.90E-06	-0.413550412	NA	1	24434
318	chr1	6265826	6266778	0.106674332	0.10159674	0.005077592	0.19139421	0.07500164	0.267287723	13950	10	0	0	12.00833333	11.68333333	11.7	11.9	0.001166394	0.002676369	-0.001509975	0.846217041	NA	1	9730
319	chr1	6268821	6269588	0.099912284	0.0995136	0.000398684	-0.029651481	0.553646004	0.591830793	25740	4	0	0	13.45833333	14.5	12	12	0.003223252	0.006666006	-0.003442754	-0.896761975	NA	1	9099
320	chr1	6295529	6296261	0.03747799	0.040318744	-0.002840754	-0.067399509	0.372828093	0.440485309	22472	7	0	0	10.44047619	11.26190476	11.57142857	11.42857143	6.18E-05	9.90E-05	-3.72E-05	-0.403126116	NA	1	18334
321	chr1	6301696	6302856	0.043253365	0.048410344	-0.005156979	-0.124065165	0.081905835	0.273013461	13790	5	0	0	11.86666667	12.91666667	12	12	7.92E-05	8.86E-05	-9.40E-06	-0.139332109	NA	1	23767
322	chr1	6305149	6306463	0.063768186	0.07438472	-0.010616533	-0.206519483	0.096766799	0.281122771	9132	5	0	0	13.35	12.83333333	12	11.6	0.000171642	0.000515347	-0.000343706	-1.092202705	NA	1	10662
323	chr1	6309164	6310092	0.053882296	0.06465947	-0.010777174	-0.232235096	0.197168781	0.322760062	16217	4	0	0	11.54166667	12.3125	11.75	12	0.000152088	0.001635693	-0.001483606	-3.242997025	NA	1	5919
324	chr1	6313762	6314139	0.889615031	0.892363045	-0.002748013	-0.004285679	0.236331127	0.344500273	25678	3	0	0	10.75	12	11.33333333	12	0.000168459	0.000456502	-0.000288043	-0.682032768	NA	1	12192
325	chr1	6320138	6320942	0.046667785	0.049444801	-0.002777016	-0.067743135	0.372178649	0.440227352	22446	3	0	0	11.30555556	11.83333333	12	11.66666667	8.57E-05	0.000134147	-4.85E-05	-0.575819547	NA	1	17144
326	chr1	6339949	6340268	0.780424639	0.785627094	-0.005202455	-0.009608567	0.557296274	0.594870586	24873	3	0	0	13.66666667	15.30555556	11.66666667	12	0.000766426	0.000872812	-0.000106386	-0.176722142	NA	1	22578
327	chr1	6341137	6341412	0.688612175	0.660456238	0.028155937	0.14845769	0.000519131	0.012552755	5523	4	0	0	13.16666667	13.5625	12	12	0.001396241	0.002675758	-0.001279517	-0.342305341	NA	1	18876
328	chr1	6452815	6454185	0.062268602	0.068802931	-0.006534329	-0.134792672	0.064285649	0.257363306	11960	13	0	0	10.66025641	11.33333333	11.46153846	11.76923077	0.000176654	0.000322213	-0.000145559	0.174534001	NA	1	22628
329	chr1	6479058	6480938	0.046891689	0.056634567	-0.009742878	-0.145819102	0.056279055	0.247222225	9385	9	0	0	13.17592593	12.60185185	12	11.77777778	0.000144288	0.000453763	-0.000309475	-0.129821656	NA	1	23666
330	chr1	6484504	6485327	0.088715041	0.080872258	0.007842784	0.093001258	0.026785475	0.180039081	10948	8	0	0	12.16666667	11.44791667	11.625	11.75	0.000169512	0.000109241	6.03E-05	-0.178665711	NA	1	22539
331	chr1	6500169	6501130	0.138173111	0.154289639	-0.016116528	-0.000588302	0.07644983	0.268355785	26439	5	0	0	11	12.2	12	11.8	0.000514431	0.001230813	-0.000716382	0.495007551	NA	1	15676
332	chr1	6507208	6509186	0.061374928	0.069275042	-0.007900113	-0.093750537	0.027236266	0.18134724	10844	9	0	0	10.9537037	11.37962963	11.55555556	11.88888889	0.000594187	0.000513384	8.08E-05	-0.127356455	NA	1	23722
333	chr1	6511690	6512110	0.60988972	0.604147984	0.005741736	0.025876981	0.382608982	0.448845373	22632	3	0	0	12.41666667	12.27777778	11.66666667	11.33333333	0.001129135	0.001594037	-0.000464902	-0.196861189	NA	1	22115
334	chr1	6514109	6516325	0.13195881	0.124326335	0.007632476	0.156904602	0.079702871	0.271939481	10882	8	0	0	13.59375	13.32291667	12	11.875	0.001799541	0.004895669	-0.003096128	-1.188370101	NA	1	6255
335	chr1	6520585	6521955	0.408092572	0.485901839	-0.077809267	-0.367252634	7.47E-07	9.68E-05	1240	6	0	0	13.90277778	14.63888889	12	12	0.001140667	0.001210747	-7.01E-05	-0.134433526	NA	1	23552
336	chr1	6525997	6526228	0.500637617	0.628872594	-0.128234977	-0.351399909	1.89E-07	3.53E-05	1360	3	0	0	13.88888889	13.41666667	12	12	0.002261381	0.003016773	-0.000755392	-0.220660038	NA	1	21595
337	chr1	6530537	6531814	0.510857005	0.505948769	0.004908235	0.091462098	0.007341221	0.083331419	14261	6	0	0	13.79166667	12.80555556	11.66666667	11.83333333	0.002106994	0.005101686	-0.002994692	-0.540903884	NA	1	14729
338	chr1	6545144	6545559	0.104647068	0.192363725	-0.087716657	-0.824257122	0.000164504	0.005378804	812	2	0	0	11.54166667	11.91666667	12	12	0.000524579	0.007803521	-0.007278942	-3.856305345	NA	1	1505
339	chr1	6550084	6551115	0.061907286	0.056307601	0.005599685	0.055213858	0.129518192	0.294012465	16621	13	0	0	11.55128205	11.87820513	11.53846154	11.84615385	0.000204346	0.000120999	8.33E-05	0.712309547	NA	1	15160
340	chr1	6557562	6557872	0.031535274	0.031476133	5.91E-05	0.001242868	0.759884226	0.775737623	26431	3	0	0	12.30555556	12.25	12	12	2.67E-05	4.13E-05	-1.46E-05	-0.794322249	NA	1	22404
341	chr1	6614137	6614835	0.063189	0.062775685	0.000413315	0.009762562	0.166560828	0.308874234	25717	10	0	0	10.64166667	11.525	11.1	11.6	0.000259378	0.000263818	-4.44E-06	-0.145353888	NA	1	25168
342	chr1	6639428	6640361	0.060594865	0.062016769	-0.001421904	-0.023319679	0.151221091	0.302110297	23554	9	0	0	12	11.64814815	11.77777778	11.66666667	0.000155267	0.000839666	-0.0006844	-0.60931071	NA	1	13480
343	chr1	6653398	6653674	0.799913233	0.792638254	0.007274979	0.011355312	0.435323141	0.491830185	24242	2	0	0	13.875	12.16666667	12	12	0.000490977	0.002058636	-0.001567659	-2.155876202	NA	1	5744
344	chr1	6659126	6659505	0.296635144	0.179267857	0.117367287	0.691998784	2.92E-07	4.90E-05	375	4	0	0	12.6875	12.60416667	12	11.75	0.003249648	0.001512458	0.00173719	1.2588818	NA	1	5722
345	chr1	6661777	6663844	0.039474935	0.044760814	-0.005285879	-0.14884269	0.053462119	0.243653046	13585	14	0	0	11.92261905	11.89285714	11.64285714	11.78571429	4.93E-05	9.31E-05	-4.38E-05	-0.734334712	NA	1	17576
346	chr1	6672787	6675741	0.083387158	0.091612366	-0.008225208	-0.129878432	0.142696657	0.298899252	12674	13	0	0	11.59615385	12.34615385	11.84615385	12	0.000662597	0.000907413	-0.000244817	-0.505906812	NA	1	15470
347	chr1	6685072	6685691	0.071196835	0.078373928	-0.007177093	-0.114190346	0.085321127	0.274627056	11278	8	0	0	11.60416667	12.32291667	11.625	12	0.000101318	0.000135496	-3.42E-05	-0.472461804	NA	1	18704
348	chr1	6761296	6762131	0.0380321	0.038699657	-0.000667557	-0.030463887	0.32419329	0.403142277	25229	8	0	0	11.39583333	11.40625	11.875	12	4.15E-05	5.74E-05	-1.59E-05	-0.087952131	NA	1	24610
349	chr1	6844314	6846366	0.065321177	0.065634146	-0.000312969	-0.046199215	0.110929929	0.287577493	25940	15	0	0	11.26666667	11.21111111	11.53333333	11.66666667	8.89E-05	0.000165916	-7.70E-05	-0.64766236	NA	1	15408
350	chr1	7022002	7022308	0.247823402	0.259293283	-0.01146988	-0.018307059	0.144291394	0.299564965	22867	4	0	0	12.91666667	13	11.75	11.75	0.001039355	0.00805644	-0.007017085	-2.876081468	NA	1	1576
351	chr1	7122520	7122727	0.760812306	0.702305738	0.058506567	0.106663386	0.048561494	0.236180191	9160	4	0	0	12.45833333	11.35416667	11.75	12	0.003711683	0.017326221	-0.013614538	-2.685964342	NA	1	938
352	chr1	7723401	7725175	0.729528262	0.710493316	0.019034946	0.043428035	0.109623456	0.286804825	18418	7	0	0	11.47619048	12.63095238	11.57142857	11.71428571	0.001148248	0.004311502	-0.003163254	-2.588565389	NA	1	3635
353	chr1	7740144	7741117	0.046678968	0.049419682	-0.002740714	-0.053886261	0.125408894	0.29209045	19850	7	0	0	11.92857143	12.64285714	11.57142857	12	6.49E-05	6.69E-05	-1.96E-06	-0.2848666	NA	1	25896
354	chr1	7764594	7765856	0.065826263	0.07245997	-0.006633707	-0.109068716	0.113004386	0.287961075	11823	6	0.166666667	0	9.194444444	10.41666667	11	11.5	0.000190718	0.00027947	-0.000136124	-0.079624705	NA	1	24808
355	chr1	7831379	7831846	0.036011732	0.041733978	-0.005722246	-0.149993671	0.07798174	0.270147827	12902	3	0	0	11.72222222	12.55555556	11.66666667	11.66666667	5.57E-05	6.83E-05	-1.26E-05	-0.235962041	NA	1	22863
356	chr1	7843461	7843693	0.041182735	0.04415152	-0.002968784	-0.08685346	0.212944451	0.330992048	19202	2	0	0	11.79166667	15.04166667	12	12	2.00E-05	6.06E-05	-4.07E-05	-1.756940963	NA	1	17914
357	chr1	7843916	7845104	0.11172414	0.110707428	0.001016712	-0.010519301	0.345265634	0.418728421	24490	10	0	0	11.56666667	11.425	11.6	12	0.001986746	0.003958671	-0.001971925	-0.637005348	NA	1	12971
358	chr1	7887199	7887476	0.795452671	0.820230429	-0.024777758	-0.045267885	0.079594754	0.271904363	18114	4	0.25	0	12.60416667	12.04166667	11.25	11	0.002958348	0.001724115	0.000727259	1.273461303	NA	1	8261
359	chr1	8002409	8002699	0.06607991	0.068262404	-0.002182494	-0.032094983	0.609809916	0.641561788	25236	3	0	0	10.91666667	12.22222222	12	12	0.000149441	0.000150223	-7.82E-07	-0.100279537	NA	1	26307
360	chr1	8013994	8014651	0.044024021	0.05161677	-0.007592749	-0.154472316	0.194848584	0.321514586	16087	5	0	0	11.13333333	12.21666667	11.8	11.8	9.35E-05	0.000495567	-0.000402102	-0.99122229	NA	1	10148
361	chr1	8021302	8022226	0.032752505	0.035774184	-0.003021679	-0.095122747	0.114192689	0.288529428	19035	10	0	0	12.19166667	12.825	11.8	11.8	3.94E-05	4.28E-05	-3.38E-06	-0.061079121	NA	1	25476
362	chr1	8085555	8086854	0.065219269	0.064804931	0.000414339	-0.002205828	0.219429897	0.334700116	26094	8	0	0	11.23958333	11.21875	11.75	11.75	0.000160439	0.000178007	-1.76E-05	-0.03551581	NA	1	25808
363	chr1	8271997	8272202	0.153770691	0.066843659	0.086927032	1.063903587	4.20E-10	4.48E-07	760	3	0	0	13.83333333	13.94444444	12	12	0.001492309	0.000273558	0.001218751	2.888796492	NA	1	6566
364	chr1	8277196	8277822	0.145030053	0.229339956	-0.084309903	-0.618276828	0.020248604	0.15664348	3432	2	0	0	12.58333333	11.58333333	11.5	12	0.003402949	0.027358862	-0.023955913	-2.908928548	NA	1	677
365	chr1	8377785	8378447	0.100923656	0.147112212	-0.046188555	-0.388273427	0.014023693	0.126368404	2946	6	0	0	13.26388889	12.76388889	11.83333333	11.66666667	0.000808856	0.007652933	-0.006844077	-2.177206766	NA	1	1850
366	chr1	8384388	8384719	0.7396295	0.746806041	-0.007176541	-0.005480273	0.095744551	0.280708883	25415	6	0	0	11.73611111	11.33333333	11.83333333	11.16666667	0.000849587	0.002230408	-0.001380821	0.233824631	NA	1	21324
367	chr1	8385896	8386168	0.854508986	0.84911109	0.005397896	0.009404024	0.31363522	0.39575187	24609	4	0	0	11.625	12.875	11.25	11.5	0.000262683	0.000608611	-0.000345928	-2.06608748	NA	1	10638
368	chr1	8390203	8390800	0.818971976	0.775335805	0.043636171	0.085323586	0.019164409	0.151666602	12094	6	0	0	12.5	12.83333333	12	12	0.000763045	0.006433435	-0.00567039	-2.501917135	NA	1	2075
369	chr1	8395344	8395635	0.775805355	0.749585376	0.026219979	0.054692659	0.090623021	0.27767354	16701	4	0	0	13.04166667	13.54166667	12	11.75	0.00097605	0.004563437	-0.003587387	-1.308768629	NA	1	5360
370	chr1	8403698	8404102	0.535939723	0.421996283	0.11394344	0.425188289	0.000128546	0.004475542	913	3	0	0	10.94444444	12.22222222	11.66666667	11	0.002157972	0.013173498	-0.011015525	-2.380953392	NA	1	1409
371	chr1	8418323	8418857	0.799003875	0.79675	0.002253875	0.004712847	0.895265031	0.900590557	26393	2	0	0	11.08333333	12.625	12	12	0.002706732	0.00084527	0.001861462	1.233455381	NA	1	5910
372	chr1	8483390	8484339	0.052950683	0.055525635	-0.002574951	-0.053446027	0.288209086	0.377151782	20364	10	0	0	11.59166667	11.475	11.7	11.6	0.000110568	0.000218939	-0.000108372	-0.484394736	NA	1	15882
373	chr1	8763006	8763549	0.030801683	0.033465046	-0.002663363	-0.091976462	0.258590637	0.356933169	20108	3	0	0	11.33333333	11.86111111	12	12	4.59E-05	4.98E-05	-3.95E-06	-0.160553711	NA	1	25314
374	chr1	8877013	8877283	0.037126111	0.042016783	-0.004890672	-0.139755253	0.073744457	0.266285633	14295	3	0	0	13.63888889	13.69444444	12	12	2.57E-05	5.59E-05	-3.02E-05	-1.031946631	NA	1	19251
375	chr1	8877599	8878092	0.062167552	0.070819856	-0.008652304	-0.195759765	0.025058697	0.173364308	10095	4	0	0	10.64583333	10.75	11.75	11.75	0.000178126	0.000249726	-7.16E-05	-0.909155136	NA	1	15676
376	chr1	8938099	8939409	0.040388628	0.04449263	-0.004104002	-0.100176545	0.106959541	0.285502077	16037	12	0	0	11.25694444	11.875	11.75	11.66666667	4.52E-05	8.88E-05	-4.36E-05	-0.750054525	NA	1	17604
377	chr1	9099281	9100513	0.701887427	0.746079872	-0.044192445	-0.086220148	0.022181155	0.163268549	11965	8	0	0	11.89583333	11.59375	12	11.875	0.002198631	0.004426136	-0.002227505	-0.966292595	NA	1	8299
378	chr1	9131603	9131909	0.463338897	0.458270894	0.005068003	0.032861454	0.19900465	0.32382899	20157	3	0	0	10.86111111	11.77777778	11.66666667	12	0.004002294	0.006320458	-0.002318164	-0.794921677	NA	1	10401
379	chr1	9188504	9189743	0.0788986	0.082484874	-0.003586274	-0.042706008	0.192293536	0.320750981	18540	15	0	0	11.30555556	11.14444444	11.6	11.53333333	0.00032409	0.000352772	-2.87E-05	-0.173688009	NA	1	22656
380	chr1	9242168	9243827	0.086463209	0.156516667	-0.070053457	-0.443415167	0.004336022	0.058585945	1965	7	0	0	12.21428571	12.57142857	11.85714286	12	0.000960913	0.004793346	-0.003832433	-1.391319471	NA	1	4872
381	chr1	9258566	9258956	0.095158714	0.094145512	0.001013202	-3.38E-05	0.538846004	0.579190071	26545	4	0	0	12.875	13.04166667	12	12	0.001998546	0.003024828	-0.001026282	0.012466371	NA	1	26271
382	chr1	9294402	9295118	0.059731589	0.063973139	-0.00424155	-0.043096576	0.046539258	0.232127994	18481	4	0	0	12.6875	12.16666667	11.5	11.75	4.91E-05	9.50E-05	-4.60E-05	-0.723427617	NA	1	17377
383	chr1	9324203	9324439	0.87229599	0.865666227	0.006629763	0.011848651	0.518941445	0.562212384	24504	3	0	0	10.94444444	11.47222222	11.66666667	11.66666667	0.000410269	0.000764545	-0.000354277	-0.492628177	NA	1	15719
384	chr1	9324688	9325016	0.798866001	0.793577281	0.00528872	0.010913532	0.20644768	0.327861341	24317	4	0	0	13.27083333	12.20833333	12	11.75	0.000377377	0.000736697	-0.00035932	-0.746743815	NA	1	11156
385	chr1	9416127	9416404	0.876548997	0.879100013	-0.002551016	-0.00537174	0.621772278	0.652363327	25444	3	0	0	9.222222222	9.638888889	10.66666667	12	0.001326736	0.004283884	-0.002957148	-1.122937514	NA	1	6783
386	chr1	9427508	9427734	0.913203234	0.91301122	0.000192014	-0.000263752	0.271745901	0.365605233	26503	3	0	0	10.5	11.58333333	11.33333333	11.66666667	0.00020109	0.000324398	-0.000123308	-0.224055755	NA	1	21525
387	chr1	9488938	9489249	0.068123549	0.067793055	0.000330494	-0.009687339	0.385307102	0.450775692	25899	3	0	0	11.41666667	10.02777778	12	11	0.000207965	0.000200852	7.11E-06	0.289109816	NA	1	24378
388	chr1	9555380	9555652	0.042153014	0.041950954	0.00020206	0.005744219	0.562217449	0.59935247	26160	3	0	0	11.66666667	11.77777778	11.66666667	11.33333333	2.27E-05	7.37E-05	-5.09E-05	-1.687430816	NA	1	16933
389	chr1	9599351	9600444	0.078852709	0.089220289	-0.010367579	-0.079891337	0.239067078	0.346105618	18339	9	0	0	11.57407407	11.13888889	11.66666667	11.55555556	0.000391473	0.000867199	-0.000475726	-0.330467299	NA	1	19112
390	chr1	9648587	9649517	0.086454154	0.089625698	-0.003171544	-0.077657927	0.176169454	0.31332743	18603	7	0	0	11.66666667	10.82142857	11.71428571	11.71428571	0.001078468	0.001140569	-6.21E-05	0.01798358	NA	1	26160
391	chr1	9670618	9670868	0.747164505	0.7464629	0.000701605	-0.00129617	0.384854742	0.4505244	26283	4	0	0	13.77083333	13.35416667	12	11.75	0.001028715	0.002563272	-0.001534557	-1.264925333	NA	1	5803
392	chr1	9687126	9687367	0.038873714	0.043164496	-0.004290782	-0.120011425	0.138051376	0.297604912	15616	2	0	0	13.25	12.375	12	12	5.60E-05	4.57E-05	1.03E-05	0.245513869	NA	1	23503
393	chr1	9711781	9713001	0.158245015	0.175208286	-0.01696327	-0.140847476	0.114532419	0.28859416	10536	5	0	0	13.55	13.81666667	12	12	0.000855128	0.005495381	-0.004640253	-1.500949146	NA	1	4273
394	chr1	9749296	9750228	0.110316774	0.101304185	0.00901259	0.05314085	0.118486589	0.290063452	16933	4	0	0	11.58333333	11.47916667	11.75	11.25	0.000811123	0.00046322	0.000347903	0.59032369	NA	1	13824
395	chr1	9775709	9775997	0.94856978	0.936612019	0.011957761	0.018110219	0.006111926	0.073759839	22912	1	0	0	10.66666667	12.25	12	12	4.61E-05	0.000149504	-0.000103364	-1.696110109	NA	1	14425
396	chr1	9790293	9790704	0.834266347	0.820112697	0.01415365	0.027555393	0.089998548	0.277071134	21153	3	0	0	10.25	11.02777778	11.66666667	11.33333333	0.000428094	0.000373806	5.43E-05	-0.594600512	NA	1	16692
397	chr1	9791159	9791486	0.710680836	0.626065657	0.08461518	0.180270028	9.11E-06	0.000623146	4025	2	0	0	14.5	11.66666667	12	12	0.001129719	0.003230813	-0.002101094	-1.355449815	NA	1	5067
398	chr1	9822577	9822817	0.875677682	0.858760241	0.01691744	0.028610172	0.033350917	0.200877235	20961	2	0	0	11.625	11.875	12	12	0.0003313	0.000804468	-0.000473168	-1.996607062	NA	1	9640
399	chr1	9883012	9884667	0.042142415	0.048634546	-0.006492132	-0.129409704	0.041019338	0.219261874	12012	13	0	0	11.06410256	11.76282051	11.76923077	11.69230769	5.58E-05	0.000154207	-9.84E-05	-0.362918338	NA	1	18439
400	chr1	9969846	9970063	0.076856377	0.069246321	0.007610056	0.132287809	0.207972686	0.328612439	16803	1	0	0	11.16666667	12.58333333	11	12	0.000262996	8.99E-05	0.000173086	1.548488187	NA	1	12829
401	chr1	9970585	9970790	0.049668412	0.053556874	-0.003888462	-0.093224526	0.241398345	0.347491111	18444	8	0.125	0	11.05208333	11.65625	11.125	11.5	0.000110442	0.00017105	-6.26E-06	-0.119835526	NA	1	24632
402	chr1	10003166	10003585	0.054165084	0.06078207	-0.006616986	-0.143679977	0.096646919	0.281122771	11846	8	0	0	13.14583333	12.52083333	12	12	0.000104406	0.000155294	-5.09E-05	-0.729752649	NA	1	16937
403	chr1	10057122	10058108	0.041305254	0.042776932	-0.001471678	-0.048106414	0.246006927	0.349816325	23437	9	0	0	10.92592593	11	11.66666667	11.77777778	6.19E-05	8.88E-05	-2.69E-05	-0.222491002	NA	1	21558
404	chr1	10092533	10093404	0.049272406	0.05597132	-0.006698914	-0.151792503	0.12711191	0.293141939	11766	12	0	0	12.32638889	12.3125	11.91666667	11.83333333	9.53E-05	0.000184187	-8.89E-05	-1.442009071	NA	1	14966
405	chr1	10270016	10271306	0.035786437	0.0363621	-0.000575663	-0.002122266	0.170450203	0.310417927	26120	10	0	0	11.70833333	12.41666667	11.5	11.9	6.05E-05	8.09E-05	-2.04E-05	-0.019623371	NA	1	26115
406	chr1	10386184	10386390	0.874232301	0.868583729	0.005648572	0.009850605	0.406467937	0.468104223	24518	4	0	0	11.0625	12.02083333	11.25	11.25	0.000316117	0.000500719	-0.000184602	-0.376132744	NA	1	18138
407	chr1	10458549	10459997	0.055845583	0.057878453	-0.00203287	-0.03695871	0.289408746	0.378102657	21944	11	0	0	11	10.65151515	11.27272727	11.54545455	0.000103486	0.000130649	-2.72E-05	-0.159869636	NA	1	22973
408	chr1	10490201	10491072	0.045987508	0.046076269	-8.88E-05	-0.049326022	0.120599235	0.291135632	26374	10	0	0	12.25	12.75	11.7	11.9	0.00024307	0.000930961	-0.000687892	-0.339318594	NA	1	18931
409	chr1	10532178	10532800	0.032581192	0.035040831	-0.002459638	-0.078776037	0.162677597	0.307223816	20728	9	0	0	11.63888889	12.12037037	12	11.66666667	6.14E-05	8.99E-05	-2.85E-05	-0.328425181	NA	1	19504
410	chr1	10534919	10535172	0.043436755	0.046781202	-0.003344447	-0.08147206	0.44800565	0.502068116	23690	4	0	0	10.91666667	11.20833333	11.25	11.5	3.75E-05	0.000147214	-0.00010967	-1.243212405	NA	1	14243
411	chr1	10698300	10698910	0.60702065	0.634285566	-0.027264916	0.006078977	4.35E-05	0.00202409	25274	3	0	0	10.86111111	11.08333333	12	12	0.002103223	0.001325297	0.000777926	0.348241623	NA	1	18754
412	chr1	10699395	10700098	0.811213873	0.800026055	0.011187819	0.015699458	0.001977906	0.033173352	23370	4	0	0	11.08333333	10.9375	11	11.25	0.000663166	0.001161667	-0.000498501	-1.108574081	NA	1	9466
413	chr1	10702137	10702340	0.811472135	0.816754575	-0.00528244	-0.009247485	0.681422291	0.705166894	25656	1	0	0	13.33333333	14.16666667	12	12	0.00092863	0.000615897	0.000312733	0.592415512	NA	1	13783
414	chr1	10707811	10708140	0.29242291	0.308977752	-0.016554842	0.056108593	0.000201486	0.006234809	16487	5	0	0	12.46666667	12.23333333	12	11.8	0.005784513	0.009649581	-0.003865068	-0.061591851	NA	1	25205
415	chr1	10713839	10714203	0.681789059	0.650804556	0.030984503	0.108510408	0.076453603	0.268355785	8943	2	0	0	11.75	12.66666667	12	12	0.001028639	0.00216221	-0.001133572	-1.213888162	NA	1	6781
416	chr1	10714402	10714708	0.802254249	0.798366647	0.003887602	0.006732785	0.541259696	0.581119026	25147	3	0	0	12.97222222	13.11111111	11.66666667	12	0.000280773	0.000523449	-0.000242676	-1.275807609	NA	1	11769
417	chr1	10719868	10720581	0.777542004	0.788292496	-0.010750492	-0.02041919	0.106961165	0.285502077	22459	6	0	0	13.73611111	13.52777778	11.83333333	12	0.000544354	0.000895654	-0.0003513	-0.64232412	NA	1	12862
418	chr1	10725188	10725617	0.799320616	0.774861109	0.024459507	0.044155212	0.021228352	0.159980913	18294	5	0	0	12.16666667	12.3	12	12	0.000545747	0.000838254	-0.000292507	-0.284284724	NA	1	20174
419	chr1	10753774	10754176	0.049579662	0.055759932	-0.006180269	-0.1406449	0.124732832	0.291966192	12334	4	0	0	11.47916667	11.89583333	11.25	11.5	0.000114014	0.000212263	-9.82E-05	-0.858361991	NA	1	14600
420	chr1	10755227	10755521	0.043737852	0.047419822	-0.00368197	-0.095450999	0.228184328	0.339891907	17824	2	0	0	11.25	10.125	11.5	11	3.72E-05	0.000102167	-6.50E-05	-1.37424324	NA	1	16015
421	chr1	10757892	10758252	0.508957852	0.550062614	-0.041104761	-0.135813228	0.10435901	0.284355375	9743	3	0	0	12.05555556	12.05555556	12	12	0.00248534	0.007846721	-0.005361381	-1.372967975	NA	1	4963
422	chr1	10764450	10764925	0.640310775	0.689304262	-0.048993487	-0.120502099	0.000183886	0.005815445	7643	3	0	0	11.94444444	11.80555556	12	12	0.000797303	0.000982102	-0.000184799	-0.154676724	NA	1	23080
423	chr1	10853895	10856964	0.047546582	0.048192365	-0.000645783	-0.046110318	0.185430026	0.317132645	25272	15	0	0	11.64444444	11.85555556	11.66666667	11.73333333	7.77E-05	9.16E-05	-1.40E-05	-0.772898047	NA	1	22538
424	chr1	10895896	10896117	0.238210695	0.161669293	0.076541402	0.523158336	0.010104479	0.10278694	2610	3	0	0	13.08333333	10.80555556	12	11.33333333	0.007894277	0.002691303	0.005202974	1.754019124	NA	1	3144
425	chr1	11072320	11073245	0.045375057	0.047399887	-0.00202483	-0.047075859	0.673076267	0.69775389	25611	7	0	0	10.17857143	9.952380952	11.71428571	11	4.83E-05	0.000137799	-8.95E-05	-1.132877222	NA	1	14938
426	chr1	11119031	11120634	0.063435747	0.062410465	0.001025282	-0.044095943	0.019879325	0.154733536	24471	11	0.090909091	0	11.28030303	11.65909091	11.54545455	12	0.000146539	0.000229553	-2.50E-05	-0.342198122	NA	1	20129
427	chr1	11159388	11160136	0.030642357	0.034073787	-0.00343143	-0.112286789	0.100515996	0.282638461	17851	10	0	0	11.40833333	12.025	11.7	11.8	3.34E-05	5.31E-05	-1.97E-05	-0.679424883	NA	1	21142
428	chr1	11322259	11323036	0.037805661	0.04294399	-0.005138329	-0.148585556	0.026918835	0.180443218	13827	10	0	0	12.675	12.275	12	11.9	4.94E-05	6.31E-05	-1.37E-05	-0.247600532	NA	1	22596
429	chr1	11333260	11333547	0.046648117	0.052833071	-0.006184954	-0.140243226	0.068961383	0.261846528	12327	4	0	0	9.8125	10.22916667	10	11.25	8.64E-05	0.000101052	-1.47E-05	-0.391529122	NA	1	22361
430	chr1	11538670	11540342	0.055168185	0.053113579	0.002054606	0.001031854	0.084473768	0.274120277	26342	14	0	0	11.32738095	10.85714286	11.78571429	11.57142857	0.000128372	0.000102518	2.59E-05	0.126119541	NA	1	23746
431	chr1	11561367	11562156	0.529067756	0.548566609	-0.019498853	-0.053931788	0.470280709	0.520604503	23983	7	0	0	12.3452381	11.70238095	11.85714286	12	0.009130802	0.022833641	-0.013702838	-1.088343633	NA	1	7090
432	chr1	11589839	11590044	0.772444898	0.764785006	0.007659893	0.015589091	0.641516861	0.669902563	25425	3	0	0	13.44444444	14.83333333	11.66666667	12	0.000730092	0.00271669	-0.001986598	-1.579931466	NA	1	5001
433	chr1	11596383	11596622	0.817516856	0.793078536	0.02443832	0.047338014	0.013501608	0.123694855	17798	3	0	0	12.52777778	11.61111111	12	11	0.000409644	0.000710237	-0.000300593	-1.560355466	NA	1	11102
434	chr1	11708768	11709277	0.066543301	0.091267866	-0.024724565	-0.227719463	0.167831176	0.309426129	14397	3	0	0	12.66666667	12.91666667	11.66666667	12	0.001015185	0.006253283	-0.005238098	-1.344552416	NA	1	5116
435	chr1	11710460	11710788	0.366908146	0.51125829	-0.144350144	-0.445002533	0.002123628	0.034969681	1612	2	0	0	11.70833333	10.70833333	12	12	0.005163265	0.019853913	-0.014690648	-1.794864171	NA	1	2978
436	chr1	11714218	11715304	0.074774669	0.062959977	0.011814692	0.136774429	0.019931257	0.154865338	8312	13	0.076923077	0	11.07692308	11.23717949	11.61538462	11.46153846	0.000334807	0.000488307	-0.000180637	-0.459479641	NA	1	16368
437	chr1	11724114	11724885	0.048042311	0.049215226	-0.001172915	-0.021734592	0.23166153	0.341492068	24156	7	0	0	10.82142857	11.46428571	11.85714286	12	0.000103172	0.000166656	-6.35E-05	0.089040197	NA	1	24580
438	chr1	11740829	11741717	0.043550721	0.045327159	-0.001776438	-0.028290157	0.307895719	0.391722576	22671	14	0	0	10.68452381	11.13095238	11.71428571	11.71428571	0.000108682	0.000127825	-1.91E-05	-0.029676977	NA	1	25917
439	chr1	11750702	11752651	0.064528851	0.065901817	-0.001372966	-0.067809269	0.117985646	0.290006631	23681	11	0	0	11.8030303	11.26515152	11.36363636	11.36363636	0.000244343	0.0013624	-0.001118057	-0.39423022	NA	1	17734
440	chr1	11779567	11780016	0.042298045	0.053719769	-0.011421724	-0.245538025	0.151088479	0.302063187	13280	2	0	0	12.5	13.04166667	11.5	11	0.000195634	0.000634454	-0.00043882	-1.045305093	NA	1	9885
441	chr1	11795976	11796263	0.029996403	0.030631404	-0.000635001	-0.017228319	0.469999216	0.520330067	25303	6	0	0	12.26388889	12.09722222	12	11.66666667	2.48E-05	4.01E-05	-1.53E-05	-0.629558884	NA	1	22220
442	chr1	11822140	11822363	0.085565245	0.098975126	-0.013409882	-0.163692386	0.239327441	0.346273395	18350	4	0	0	12.95833333	13.4375	11.5	12	0.000237118	0.002548432	-0.002311315	-2.236106706	NA	1	4558
443	chr1	11865463	11866566	0.043367252	0.048621925	-0.005254673	-0.121261809	0.152828904	0.302693578	13641	19	0	0	11.84210526	12.22807018	11.63157895	11.84210526	7.46E-05	9.94E-05	-2.48E-05	-0.461487081	NA	1	20159
444	chr1	11898394	11898732	0.562032352	0.515498398	0.046533953	0.157192105	0.017414033	0.14336204	5017	4	0	0	10.0625	10.04166667	10.75	10.25	0.002009237	0.007648277	-0.00563904	-2.03849952	NA	1	2205
445	chr1	11919116	11919555	0.045053611	0.042033387	0.003020224	0.061383342	0.112312773	0.287748312	19042	4	0	0	11.35416667	12.22916667	12	11.5	9.58E-05	5.40E-05	4.18E-05	0.693323184	NA	1	17770
446	chr1	11985644	11986634	0.421063121	0.442526779	-0.021463658	-0.104674663	0.015719752	0.134887696	9412	5	0	0	12.76666667	11.93333333	12	11.8	0.000325516	0.000361328	-3.58E-05	-0.383061882	NA	1	18502
447	chr1	11994695	11994969	0.083466382	0.0861619	-0.002695518	-0.062269783	0.474975324	0.524404514	24047	4	0	0	10.25	11.08333333	11.25	12	0.000693294	0.000368974	0.00032432	0.080958768	NA	1	24768
448	chr1	12040114	12040793	0.048071537	0.05018126	-0.002109724	-0.039096808	0.131639365	0.295137441	21717	9	0	0	10.86111111	10.31481481	11.55555556	11.44444444	7.86E-05	7.28E-05	5.80E-06	0.06053594	NA	1	25235
449	chr1	12079252	12079903	0.047377916	0.049732161	-0.002354245	-0.067086764	0.272163871	0.36594504	21009	12	0	0	11.55555556	11.72916667	11.75	11.83333333	0.000195175	0.000230226	-3.51E-05	-0.217957028	NA	1	21656
450	chr1	12123489	12124148	0.052780878	0.061650614	-0.008869736	-0.152228704	0.27238134	0.366089126	19754	6	0	0	12.93055556	12.76388889	11.83333333	11.83333333	0.000377102	0.001679259	-0.001302157	-1.11303782	NA	1	6877
451	chr1	12226877	12227712	0.05178748	0.057403535	-0.005616054	-0.074104832	0.30191036	0.387298547	20696	9	0	0	11.88888889	12.35185185	11.88888889	12	0.000286055	0.000687488	-0.000401433	-0.657669934	NA	1	12594
452	chr1	12251778	12251985	0.510670433	0.46931896	0.041351474	0.150587812	0.112535051	0.287787095	10382	3	0	0	13.66666667	13.30555556	12	11.66666667	0.005331325	0.01338305	-0.008051725	-1.142814538	NA	1	6606
453	chr1	12289955	12290585	0.037285574	0.037374175	-8.86E-05	-0.024799841	0.198770488	0.323646896	26375	2	0	0	13.66666667	12.33333333	11.5	12	2.27E-05	5.11E-05	-2.84E-05	-1.166618996	NA	1	19518
454	chr1	12290956	12291199	0.057146322	0.05903087	-0.001884548	-0.039933297	0.601442983	0.634443609	25169	1	0	0	8.5	10.58333333	12	12	9.37E-05	6.82E-05	2.55E-05	0.459034245	NA	1	20016
455	chr1	12600348	12600556	0.410001918	0.422358188	-0.012356269	-0.041831093	0.786958648	0.800312258	26107	1	0	0	14.83333333	15.41666667	12	12	0.001726087	0.009201481	-0.007475394	-2.414360682	NA	1	1453
456	chr1	12655927	12656248	0.200384297	0.279390563	-0.079006266	-0.655079702	0.012981614	0.121146517	2845	3	0	0	13.11111111	13.80555556	11.66666667	12	0.002236049	0.011651541	-0.009415492	-3.000311878	NA	1	1053
457	chr1	12676984	12678642	0.046043547	0.047464597	-0.00142105	-0.087238659	0.021446631	0.160530152	23556	16	0	0	12.296875	12.703125	11.6875	11.75	0.000119798	0.000143381	-2.36E-05	-0.535278144	NA	1	20384
458	chr1	13839506	13840613	0.037300039	0.04162711	-0.004327071	-0.115462228	0.056961168	0.24847953	15528	11	0	0	11.65151515	12.41666667	11.63636364	11.81818182	4.90E-05	7.59E-05	-2.69E-05	-0.510070621	NA	1	19775
459	chr1	13881411	13881612	0.853906798	0.830671611	0.023235187	0.046377163	0.028706257	0.186753317	17949	2	0.5	0	10.70833333	9.5	10.5	10.5	0.001008934	0.001741156	-0.002448792	-1.776991916	NA	1	4399
460	chr1	13909607	13909842	0.311719466	0.476222411	-0.164502946	-0.657950985	1.29E-06	0.00013799	257	4	0	0	10.77083333	11.35416667	11.75	12	0.005101811	0.00686361	-0.001761799	-1.046190236	NA	1	7480
461	chr1	13910138	13910868	0.046559912	0.050573786	-0.004013874	-0.094493154	0.083956436	0.273906887	16274	12	0	0	12.1875	12.72222222	12	11.91666667	0.000128176	7.58E-05	5.23E-05	-0.574565498	NA	1	16834
462	chr1	14026482	14027200	0.030442155	0.032317104	-0.001874949	-0.061594751	0.116564079	0.289452078	22387	8	0	0	10.46875	11.13541667	11.625	11.75	4.69E-05	4.49E-05	2.02E-06	0.17874772	NA	1	25878
463	chr1	14075268	14076458	0.039544134	0.041748159	-0.002204025	-0.060440029	0.246467341	0.349977466	21445	13	0	0	11.82692308	12.23076923	11.61538462	11.76923077	5.50E-05	8.02E-05	-2.51E-05	-0.462744099	NA	1	20101
464	chr1	14219351	14219737	0.060030235	0.069734336	-0.0097041	-0.185469132	0.025362716	0.17454124	9406	2	0	0	14.5	14	12	12	5.59E-05	0.0001552	-9.93E-05	-1.506534191	NA	1	14558
465	chr1	14924611	14925993	0.047920854	0.053339627	-0.005418773	-0.074811895	0.045468036	0.229457517	13664	10	0.1	0	11.475	11.375	11.7	11.8	7.43E-05	0.000370867	-0.000336071	-0.758264723	NA	1	10969
466	chr1	15127584	15127869	0.731082405	0.714218167	0.016864238	0.032087681	0.116316657	0.289234551	20325	2	0	0	11.95833333	11.70833333	12	12	0.0005821	0.000990892	-0.000408792	-0.710496767	NA	1	11739
467	chr1	15250374	15251545	0.050167422	0.052694922	-0.0025275	-0.036726937	0.207459463	0.328446557	20512	6	0	0	12.36111111	12.09722222	11.5	12	0.000105858	0.000160323	-5.45E-05	-0.168336029	NA	1	22766
468	chr1	15375064	15375413	0.806565167	0.79665285	0.009912318	0.018862552	0.33693835	0.412929893	22753	4	0	0	13.20833333	13.125	11.5	12	0.000749992	0.000898417	-0.000148425	-0.168656533	NA	1	22759
469	chr1	15479220	15481471	0.06111542	0.068199608	-0.007084188	-0.145899741	0.047224627	0.233249841	11368	11	0	0	13.34090909	13.31818182	11.72727273	11.90909091	0.000122024	0.000161388	-3.94E-05	-0.419954517	NA	1	18069
470	chr1	15541182	15541447	0.543545442	0.663996868	-0.120451426	-0.288644899	2.17E-07	3.89E-05	1960	4	0	0	13.5	13.75	12	12	0.002397442	0.002150748	0.000246694	-0.058653471	NA	1	25287
471	chr1	15573621	15573953	0.059963708	0.056779364	0.003184343	0.057883859	0.105424135	0.284683765	18556	5	0	0	13.2	12.48333333	12	12	0.000136048	0.000154311	-1.83E-05	-0.012694723	NA	1	26263
472	chr1	15736034	15737228	0.060626678	0.067487315	-0.006860637	-0.107143623	0.109447824	0.286804825	11603	10	0	0	11.78333333	12.03333333	11.8	11.1	0.000107963	0.000182708	-7.47E-05	-0.617858606	NA	1	15526
473	chr1	15850494	15850699	0.042196227	0.03928086	0.002915367	0.080046022	0.218126612	0.334112076	19350	2	0	0	10.08333333	11.16666667	11	11.5	3.35E-05	4.30E-05	-9.50E-06	-0.371767811	NA	1	23738
474	chr1	15851107	15851581	0.09274571	0.09712635	-0.00438064	-0.044197592	0.250306161	0.352038177	18876	7	0	0	10.88095238	11.05952381	11.71428571	11.85714286	0.000362835	0.00048069	-0.000117855	-0.479878121	NA	1	15970
475	chr1	15853109	15853663	0.035697414	0.037869863	-0.002172449	-0.064289857	0.139386207	0.298265926	21544	8	0	0	11.26041667	11.17708333	11.625	11.875	4.30E-05	4.58E-05	-2.83E-06	-0.178939158	NA	1	25640
476	chr1	15911089	15911608	0.051668353	0.050140262	0.00152809	0.061186176	0.340960763	0.415878021	23299	2	0	0	12.29166667	12.66666667	12	12	0.000415536	0.000182827	0.000232709	0.588816369	NA	1	13846
477	chr1	15929824	15930289	0.031401217	0.034740788	-0.003339571	-0.10395883	0.117945204	0.290006631	18117	5	0	0	12.9	12.25	11.6	12	2.49E-05	4.41E-05	-1.92E-05	-0.778306543	NA	1	21273
478	chr1	15943822	15944356	0.056313969	0.060217983	-0.003904015	-0.076327532	0.175706233	0.313147939	16580	6	0	0	10.76388889	11.33333333	11.33333333	11.5	0.000107073	0.000159452	-5.24E-05	-0.210952461	NA	1	21816
479	chr1	16011267	16011502	0.043195876	0.049046408	-0.005850532	-0.146431279	0.078729155	0.27100111	12740	4	0	0	13.08333333	13.20833333	12	12	6.10E-05	7.14E-05	-1.04E-05	-0.364851346	NA	1	23470
480	chr1	16053617	16053975	0.822455322	0.835434564	-0.012979243	-0.022197626	0.008233626	0.0896788	22104	3	0	0	11.86111111	12.36111111	11.66666667	12	0.001449115	0.002279097	-0.000829983	1.008271869	NA	1	7876
481	chr1	16058298	16058505	0.880635932	0.879434927	0.001201005	0.002177702	0.612797519	0.644219921	26102	3	0	0	10.52777778	10.88888889	11.66666667	12	0.000456524	0.000495496	-3.90E-05	-0.967886883	NA	1	18115
482	chr1	16070629	16070853	0.716618326	0.730028455	-0.013410129	-0.031066414	0.220856826	0.335468086	20517	4	0	0	11.25	10.45833333	11.5	10.5	0.000829705	0.001410718	-0.000581013	-0.188081046	NA	1	22306
483	chr1	16073319	16073521	0.840572204	0.853068492	-0.012496288	-0.019548612	0.000727555	0.016083759	22631	4	0	0	12.95833333	12.5625	12	12	0.000369608	0.000544056	-0.000174447	0.245345451	NA	1	21069
484	chr1	16085148	16085862	0.084402435	0.091939404	-0.007536969	-0.030780284	0.080134317	0.272311035	20562	7	0	0	10.32142857	11.02380952	11.57142857	11.85714286	0.000119076	0.000191194	-7.21E-05	-0.381565885	NA	1	18023
485	chr1	16161261	16162880	0.039587154	0.042550208	-0.002963054	-0.102276693	0.179610904	0.314742888	19217	5	0	0	11.38333333	11.91666667	11.4	12	6.64E-05	7.25E-05	-6.05E-06	-0.114046678	NA	1	24697
486	chr1	16163753	16164123	0.541892178	0.678746668	-0.13685449	-0.328056287	2.08E-07	3.79E-05	1564	4	0	0	10.6875	10.95833333	11.25	11.75	0.003084556	0.003307028	-0.000222472	0.010549109	NA	1	26312
487	chr1	16173890	16175396	0.031396687	0.032832513	-0.001435825	-0.050665967	0.13268022	0.295673983	23526	10	0	0	12.20833333	12.11666667	12	11.9	3.58E-05	4.70E-05	-1.12E-05	-0.268224054	NA	1	23256
488	chr1	16175830	16176117	0.034754168	0.039401582	-0.004647414	-0.136154229	0.075222964	0.26756431	14806	3	0	0	12.66666667	13.22222222	11.33333333	11.66666667	3.71E-05	6.89E-05	-3.18E-05	-1.023008224	NA	1	19044
489	chr1	16260871	16261155	0.752355959	0.736039115	0.016316844	0.031213505	0.215711205	0.332508853	20485	1	0	0	14.41666667	14.16666667	12	12	0.000724673	0.001005187	-0.000280514	-0.472062579	NA	1	16138
490	chr1	16269901	16270259	0.87868975	0.854160025	0.024529725	0.044769499	0.009905891	0.101554706	18196	3	0	0	11.61111111	10.30555556	11.33333333	11.33333333	0.000330257	0.000601053	-0.000270796	-0.318025363	NA	1	19385
491	chr1	16270592	16271582	0.8056006	0.772243028	0.033357572	0.061624679	0.007531899	0.084668061	15607	6	0	0	12.33333333	13.44444444	12	12	0.00064812	0.001374366	-0.000726246	-0.997687712	NA	1	8267
492	chr1	16301903	16302672	0.037639776	0.039683972	-0.002044196	-0.061280619	0.347636897	0.420720195	21938	8	0	0	11.77083333	11.71875	11.75	11.875	7.69E-05	7.02E-05	6.73E-06	-0.112627017	NA	1	24493
493	chr1	16399649	16400072	0.068431485	0.087855668	-0.019424183	-0.138509207	0.069344855	0.261989593	7023	3	0	0	11.94444444	13.30555556	12	12	0.00050267	0.001252389	-0.000749719	-0.873431022	NA	1	9381
494	chr1	16464377	16464621	0.795086197	0.790287427	0.00479877	0.009065342	0.496506546	0.542859153	24678	4	0	0	13.5625	13.97916667	12	12	0.000581342	0.001502367	-0.000921024	-0.877583803	NA	1	9323
495	chr1	16475112	16475324	0.758531352	0.758148773	0.000382578	-0.004124546	0.124499934	0.291966192	25785	3	0	0	12.08333333	13.61111111	12	12	0.000709399	0.000619749	8.97E-05	-0.594869943	NA	1	14934
496	chr1	16481485	16482782	0.051087401	0.045427661	0.005659739	0.065515679	0.046710991	0.232582002	15058	12	0	0	12.23611111	11.93055556	11.41666667	11.58333333	0.000326733	0.000125876	0.000200857	-0.180312716	NA	1	22501
497	chr1	16494062	16494505	0.041881958	0.04591371	-0.004031751	-0.077386679	0.089748951	0.27699349	16228	3	0	0	9.555555556	9.305555556	11.33333333	11	4.48E-05	0.000194577	-0.000149759	-1.306218735	NA	1	13281
498	chr1	16532918	16534580	0.155958465	0.199208768	-0.043250303	-0.252557799	0.004908141	0.063721832	2438	11	0	0	12.07575758	12.14393939	11.81818182	11.54545455	0.001551642	0.002265677	-0.000714035	-0.758253718	NA	1	10970
499	chr1	16543684	16544307	0.038649437	0.041260573	-0.002611136	-0.070695258	0.220611249	0.335304726	20254	8	0	0	11.41666667	12.21875	11.875	11.625	7.38E-05	0.000110841	-3.71E-05	-0.169961762	NA	1	22727
500	chr1	16553327	16553660	0.134658431	0.175193308	-0.040534877	-0.355874776	0.054236756	0.244578978	5885	4	0	0	12.125	11.75	11.75	11.5	0.000988769	0.005651222	-0.004662453	-2.013877196	NA	1	2549
501	chr1	16563545	16563799	0.022507556	0.022501358	6.20E-06	-0.00522499	0.371245084	0.439475521	26543	4	0	0	8.395833333	9.1875	10.25	11.5	2.74E-05	2.17E-05	5.78E-06	0.195254835	NA	1	24777
502	chr1	16678575	16679192	0.042609551	0.045094251	-0.0024847	-0.072752056	0.310073647	0.393163729	20939	11	0	0	10.9469697	11.83333333	11.72727273	12	6.02E-05	7.90E-05	-1.88E-05	-0.575477231	NA	1	21374
503	chr1	16693622	16694270	0.040854673	0.045327475	-0.004472802	-0.116468464	0.137638782	0.297461104	15205	7	0	0	12.80952381	11.48809524	11.85714286	11.85714286	6.73E-05	9.50E-05	-2.77E-05	-0.620037516	NA	1	19640
504	chr1	16766999	16767803	0.034210674	0.036524459	-0.002313785	-0.073808593	0.256446861	0.356051836	21121	12	0	0	11.96527778	11.45833333	11.5	11.75	4.92E-05	5.42E-05	-5.04E-06	-0.250836704	NA	1	24985
505	chr1	16810606	16810957	0.769804289	0.758887335	0.010916954	0.023366118	0.224046654	0.337251092	21894	3	0	0	13.44444444	14.11111111	11.66666667	12	0.000367676	0.001411175	-0.001043499	-1.257329618	NA	1	7045
506	chr1	16825139	16826377	0.075498586	0.084316224	-0.008817638	-0.148766511	0.030153324	0.190787368	9975	6	0	0	12.69444444	13.375	11.83333333	11.66666667	0.000131192	0.000227013	-9.58E-05	-0.358114061	NA	1	18544
507	chr1	16840785	16841028	0.096247155	0.106163631	-0.009916476	-0.127316478	0.097777505	0.28167938	9287	2	0	0	13.95833333	15.41666667	12	12	0.000242695	0.000170164	7.25E-05	0.61214618	NA	1	15635
508	chr1	16847281	16847892	0.306985238	0.327278051	-0.020292813	-0.099406275	0.262909756	0.36004197	19387	4	0	0	13.72916667	14.875	12	12	0.001335203	0.008900826	-0.007565623	-2.818611518	NA	1	1425
509	chr1	16860874	16862296	0.135574165	0.126392233	0.009181932	0.105552249	0.141444311	0.298897598	12561	9	0	0	12.34259259	12.44444444	11.88888889	11.77777778	0.000652313	0.001096695	-0.000444382	-0.273492967	NA	1	20436
511	chr1	16939457	16940454	0.041224833	0.045849527	-0.004624694	-0.096708351	0.083883014	0.273906887	14863	10	0	0	11.7	11.26666667	11.5	11.7	9.06E-05	8.55E-05	5.01E-06	-0.183536519	NA	1	24999
512	chr1	16970856	16971492	0.043398277	0.047015068	-0.003616791	-0.096876156	0.143667839	0.299548507	17326	8	0	0	13.66666667	13.21875	12	11.75	5.72E-05	0.000129931	-7.28E-05	-0.89447708	NA	1	15624
513	chr1	16973486	16975045	0.25592844	0.266213832	-0.010285392	-0.017230231	0.169389299	0.310114874	23070	5	0	0	12.53333333	12.01666667	11.8	11.8	0.000763724	0.001373584	-0.00060986	-0.953362517	NA	1	8851
517	chr1	17018684	17020959	0.229329336	0.227379547	0.001949789	0.079054741	0.175161107	0.312745622	22188	10	0	0	13.34166667	13.33333333	11.8	11.7	0.00316295	0.004224642	-0.001061692	0.123226293	NA	1	23801
518	chr1	17022987	17023284	0.378654781	0.373542644	0.005112137	0.02675922	0.7002453	0.721860166	25755	2	0	0	13.66666667	13.125	12	12	0.000461209	0.001749047	-0.001287838	-1.552561212	NA	1	6390
519	chr1	17025924	17027942	0.120172189	0.113664738	0.006507452	0.102621624	0.042167287	0.221669086	11998	7	0	0	11.33333333	12.47619048	11	11.57142857	0.002720688	0.002439125	0.000281562	0.551360832	NA	1	14521
520	chr1	17033769	17034728	0.065130083	0.062886294	0.002243789	0.048875701	0.247808847	0.350770753	21333	4	0	0	13.08333333	12.9375	12	12	0.000349424	0.000414445	-6.50E-05	0.513434379	NA	1	16010
521	chr1	17051492	17051891	0.539569207	0.507387785	0.032181421	0.091314177	0.250273047	0.352038177	18872	2	0	0	11.66666667	10.5	12	11.5	0.001808958	0.007463339	-0.005654381	-1.952692575	NA	1	2429
524	chr1	17085412	17086974	0.142310824	0.131068738	0.011242086	0.15051893	0.129917384	0.29407832	11728	5	0	0	12.25	12.75	11.4	11.8	0.001489403	0.00197955	-0.000490147	-0.654067473	NA	1	12652
525	chr1	17186112	17186523	0.602543064	0.606862122	-0.004319058	-0.010136786	0.824938589	0.835321111	26220	1	0	0	10.58333333	9.25	12	11	0.00168075	0.008475065	-0.006794314	-2.334119116	NA	1	1649
526	chr1	17197562	17197849	0.372042495	0.356829303	0.015213192	0.058624231	0.269236165	0.363980864	19639	1	0	0	13.16666667	14.91666667	12	12	0.000552909	0.001358304	-0.000805395	-1.296693089	NA	1	7907
527	chr1	17198627	17200049	0.15760063	0.143020506	0.014580124	0.142404294	0.161721183	0.306788502	13994	8	0	0	12.58333333	12.79166667	11.625	12	0.001022791	0.001537525	-0.000514735	-0.015951151	NA	1	26197
528	chr1	17215422	17216094	0.102510768	0.134688459	-0.032177691	-0.26707384	0.050266171	0.23922429	5576	6	0	0	10.91666667	11.54166667	11.33333333	11.83333333	0.000923392	0.003670217	-0.002746825	-1.914894883	NA	1	4020
529	chr1	17222228	17222466	0.104700787	0.117390319	-0.012689532	-0.181892648	0.063422817	0.256571049	7901	2	0	0	14.33333333	11.04166667	11.5	12	0.00203761	0.003009176	-0.000971566	-1.356819027	NA	1	7286
530	chr1	17231299	17231680	0.049739886	0.060189421	-0.010449535	-0.223021403	0.050239057	0.23922429	8989	4	0	0	12.77083333	12.66666667	12	12	0.000179985	0.000447008	-0.000267023	-1.476787154	NA	1	11459
531	chr1	17240039	17240970	0.108469554	0.120110038	-0.011640484	-0.033360383	0.028882027	0.187348602	20068	4	0	0	11.375	11.79166667	11.75	12	0.000210841	0.000537881	-0.00032704	-0.216936484	NA	1	21683
532	chr1	17281819	17282056	0.48091838	0.561810842	-0.080892462	-0.198833949	0.005694104	0.070167621	3451	5	0	0	11.73333333	11.58333333	12	12	0.00572004	0.006752281	-0.001032241	-0.134518631	NA	1	23546
533	chr1	17287291	17287684	0.253764666	0.206100905	0.047663761	0.266525779	0.066015674	0.259181727	6761	3	0	0	13.83333333	12.91666667	12	12	0.003074445	0.003310066	-0.00023562	0.461874189	NA	1	16330
534	chr1	17292905	17293115	0.705866164	0.705448331	0.000417833	-0.000456896	0.723601032	0.742448887	26465	3	0	0	11.97222222	13.30555556	11.66666667	11.66666667	0.000660128	0.001049566	-0.000389438	-0.76613594	NA	1	10831
535	chr1	17306552	17307363	0.047927932	0.048067527	-0.000139594	-0.042249614	0.016165587	0.137132427	26268	3	0	0	12.22222222	12.22222222	12	12	9.50E-05	0.000182486	-8.75E-05	-1.330872292	NA	1	15020
536	chr1	17331886	17332093	0.822462173	0.823482858	-0.001020684	-0.001980299	0.149902176	0.30179172	26159	3	0	0	14.11111111	12.44444444	12	12	0.000475163	0.000947246	-0.000472083	-0.728322276	NA	1	11447
537	chr1	17337830	17338590	0.056689048	0.059048048	-0.002358999	-0.014546865	0.416482736	0.47641519	23604	9	0	0	9.425925926	9.259259259	11.22222222	11.33333333	0.000511937	0.000346325	0.000165613	-0.159192136	NA	1	22993
538	chr1	17380457	17380722	0.037252213	0.037399132	-0.000146919	0.004439371	0.221297062	0.335720072	26253	6	0	0	10.31944444	11.25	11.16666667	12	3.14E-05	3.79E-05	-6.49E-06	-0.298897175	NA	1	24561
539	chr1	17445652	17446088	0.05793988	0.058390754	-0.000450874	-0.049416634	0.292368123	0.380377992	25644	7	0	0	11.30952381	11.64285714	12	11.57142857	0.000137034	0.000193154	-5.61E-05	-0.650450648	NA	1	16565
540	chr1	17475703	17476075	0.217406472	0.246958342	-0.02955187	-0.177969209	0.686454432	0.709655213	25682	3	0	0	11	12.19444444	12	12	0.002957022	0.016244221	-0.013287199	-2.385740457	NA	1	1400
541	chr1	17734436	17734645	0.654570698	0.625086834	0.029483863	0.065390888	0.050141435	0.239176266	15077	2	0	0	11.20833333	14	11.5	12	0.000917734	0.001758837	-0.000841103	-0.80074713	NA	1	10327
542	chr1	17746201	17746547	0.311627666	0.351999596	-0.04037193	-0.148311389	0.002924543	0.044372668	5529	5	0	0	11.83333333	11.58333333	11.6	11.6	0.000886654	0.003605338	-0.002718683	-1.901509909	NA	1	4051
543	chr1	17764073	17765811	0.041369137	0.04605386	-0.004684723	-0.112739915	0.116013924	0.289137006	14722	11	0	0	11.02272727	11.09848485	11.27272727	11.27272727	7.37E-05	0.000127809	-5.42E-05	-0.587013656	NA	1	16701
544	chr1	17865864	17866630	0.044796536	0.052055817	-0.007259281	-0.180908013	0.066609061	0.259458708	11206	2	0	0	12.375	12.45833333	12	12	7.82E-05	9.48E-05	-1.66E-05	-0.288563714	NA	1	21903
545	chr1	17949453	17949670	0.738890981	0.736657614	0.002233367	0.005352522	0.232985717	0.342409133	25450	3	0	0	12.22222222	12.72222222	12	12	0.000738588	0.000608293	0.000130295	0.124456044	NA	1	23774
546	chr1	18023482	18023792	0.968807599	0.963864043	0.004943556	0.007312432	0.00791413	0.087471427	25022	2	0	0	10.54166667	11.79166667	12	11.5	1.98E-05	1.63E-05	3.50E-06	0.313208513	NA	1	25448
547	chr1	18152379	18152842	0.213113952	0.198599128	0.014514824	0.074306303	0.455476167	0.508019334	23804	2	0	0	14	12.91666667	12	12	0.003812478	0.004594215	-0.000781738	-0.24234415	NA	1	21143
548	chr1	18434106	18434813	0.050840087	0.053766163	-0.002926076	-0.054908597	0.136048455	0.296911612	19315	6	0	0	11.26388889	11.81944444	11.83333333	11.66666667	0.000116248	0.000110397	5.85E-06	0.093921958	NA	1	24760
549	chr1	18435567	18435904	0.037260567	0.039640711	-0.002380144	-0.050519084	0.090954788	0.278061515	20948	4	0	0	12.14583333	11.60416667	11.5	11.25	5.65E-05	3.73E-05	1.92E-05	0.955262515	NA	1	21274
550	chr1	18436552	18437673	0.037945974	0.043182374	-0.005236399	-0.134419833	0.121991241	0.291591074	13673	4	0	0	12	11.10416667	12	12	9.78E-05	0.000161812	-6.41E-05	-0.569180793	NA	1	16065
551	chr1	18691875	18692081	0.803505594	0.807660575	-0.004154981	-0.030804802	0.067776956	0.260794822	20558	4	0	0	11.08333333	11.41666667	12	12	0.001062097	0.003744614	-0.002682517	-2.226768409	NA	1	4080
552	chr1	18703296	18703496	0.707716939	0.682734792	0.024982147	0.051111837	0.279628738	0.370996632	20011	1	0	0	14.75	14.5	12	11	0.002263412	0.004092583	-0.001829171	-0.854512668	NA	1	9621
553	chr1	18808874	18809667	0.78716974	0.775828405	0.011341335	0.027607742	0.05259324	0.242716935	21144	6	0	0	11.33333333	11.95833333	12	11.83333333	0.000903298	0.002705595	-0.001802297	-0.357255857	NA	1	18563
554	chr1	18956896	18959829	0.111119398	0.137451445	-0.026332047	-0.188352907	0.127589118	0.293482935	11541	18	0	0	10.51851852	10.25	11.38888889	11.44444444	0.00082735	0.004856919	-0.004029569	-1.838224515	NA	1	2927
555	chr1	18962843	18963481	0.083295379	0.110835261	-0.027539882	-0.36315647	0.117988734	0.290006631	10800	3	0	0	11.44444444	11.47222222	11.66666667	11.66666667	0.001283952	0.009064594	-0.007780642	-2.896895336	NA	1	1372
556	chr1	18964181	18964401	0.343894971	0.368741036	-0.024846065	-0.151032905	0.461857526	0.513346897	23887	2	0	0	11.20833333	10.58333333	11	11.5	0.004829663	0.012234324	-0.007404661	-1.293193845	NA	1	5478
557	chr1	18967252	18968119	0.063313771	0.078998634	-0.015684863	-0.22781016	0.038076822	0.212347649	6823	5	0	0	12.25	12.13333333	11.8	11.6	0.000134485	0.000822932	-0.000688447	-0.964566596	NA	1	8455
558	chr1	18969549	18970739	0.054300258	0.051531218	0.00276904	0.078075582	0.190829374	0.319868154	19768	4	0	0	11.70833333	12.41666667	12	11.25	9.73E-05	0.000147593	-5.03E-05	-0.173937995	NA	1	22647
559	chr1	18971730	18972097	0.059287524	0.065832635	-0.006545111	-0.130214879	0.307520354	0.391414502	20859	2	0	0	11.79166667	11.875	12	12	4.65E-05	0.000315567	-0.000269096	-2.854184972	NA	1	11438
560	chr1	18973029	18973304	0.046239784	0.053142857	-0.006903074	-0.167666209	0.019693922	0.1539675	11561	3	0	0	13.75	11.86111111	12	12	4.31E-05	5.48E-05	-1.17E-05	-0.598999448	NA	1	23139
561	chr1	19043391	19043828	0.043599509	0.04732218	-0.003722671	-0.066655974	0.053689552	0.244001643	17055	3	0	0	13.66666667	13.91666667	12	12	6.83E-05	7.56E-05	-7.31E-06	0.310582244	NA	1	24327
562	chr1	19110721	19110932	0.376648235	0.364743877	0.011904358	0.044938524	0.86708455	0.874296259	26331	3	0	0	12.94444444	12.11111111	11.66666667	11.66666667	0.039270848	0.051763765	-0.012492917	-0.477186206	NA	1	16024
563	chr1	19180946	19181469	0.661632808	0.616621896	0.045010912	0.101261723	0.039637582	0.21644246	9825	5	0	0	13.23333333	13.35	12	11.8	0.005676371	0.015867322	-0.010190951	-0.848297565	NA	1	9715
564	chr1	19203875	19204234	0.645095001	0.819351508	-0.174256507	-0.338629537	4.03E-05	0.00190847	1474	3	0	0	11.30555556	10.97222222	10.66666667	11.66666667	0.023180119	0.001950571	0.021229548	3.52257355	NA	1	294
565	chr1	19209627	19209914	0.851801846	0.843974125	0.007827721	0.014749154	0.078378239	0.270603675	23556	4	0	0	12.8125	12.5625	11.5	12	0.00027931	0.000402571	-0.000123261	-0.855045519	NA	1	13889
566	chr1	19228829	19229634	0.057455908	0.058694234	-0.001238326	-0.061538565	0.255348086	0.355505595	23990	15	0.066666667	0	12.19444444	12.16666667	11.73333333	11.66666667	8.48E-05	8.26E-05	-2.21E-06	-0.621248041	NA	1	25822
567	chr1	19281949	19283883	0.048386283	0.060666637	-0.012280353	-0.172284307	0.021705798	0.161335086	8092	10	0	0	11.225	11.48333333	11.2	11.2	8.36E-05	0.000252717	-0.000169125	-0.773992795	NA	1	12894
568	chr1	19536152	19537046	0.031173634	0.034740062	-0.003566428	-0.108146181	0.153793431	0.303111592	17459	8	0	0	11.17708333	11.40625	11.75	11.875	2.92E-05	4.54E-05	-1.62E-05	-0.512694159	NA	1	21994
569	chr1	19577885	19578708	0.038337143	0.042209692	-0.003872549	-0.120788023	0.106743293	0.285458746	16663	13	0	0	12.82051282	12.80128205	11.84615385	11.76923077	5.16E-05	7.92E-05	-2.76E-05	-0.592754469	NA	1	19655
570	chr1	19600250	19600942	0.163206422	0.148062112	0.015144311	0.18717381	0.238010245	0.345272211	18302	7	0	0	12.29761905	12.16666667	11.85714286	11.71428571	0.004482099	0.007390324	-0.002908226	-0.661101048	NA	1	12543
571	chr1	19614999	19615660	0.094408647	0.094108924	0.000299723	0.010773759	0.421811416	0.480671024	25970	11	0	0	13.5530303	12.67424242	11.90909091	11.90909091	0.001272225	0.002426721	-0.001154495	-0.210633089	NA	1	21827
572	chr1	19638208	19639309	0.07167528	0.072590744	-0.000915464	-0.045415936	0.179457266	0.314742888	24727	11	0	0	10.88636364	11.22727273	11.54545455	11.54545455	0.000579804	0.001224792	-0.000644987	-0.24542291	NA	1	21068
573	chr1	19665011	19665276	0.408837014	0.526188451	-0.117351438	-0.367982033	0.007493592	0.084410213	2357	4	0	0	13.8125	13.0625	12	11.75	0.006395231	0.020524992	-0.014129761	-1.759920697	NA	1	3118
574	chr1	19811704	19812644	0.058595306	0.063597614	-0.005002308	-0.07583351	0.095358318	0.280708883	14071	7	0	0	12.10714286	11.67857143	12	11.85714286	0.000150201	0.000147213	2.99E-06	-0.02840748	NA	1	25946
575	chr1	19923342	19924002	0.044341245	0.047362282	-0.003021038	-0.074829383	0.157187348	0.304413761	19037	11	0	0	11.37878788	11.87878788	11.81818182	11.81818182	7.95E-05	0.000126231	-4.67E-05	-0.893793367	NA	1	17303
576	chr1	19970256	19971923	0.062424764	0.065524179	-0.003099415	-0.047243535	0.252414287	0.35333538	18966	10	0	0	12.10833333	11.66666667	11.6	11.7	0.00015607	0.00018341	-2.73E-05	-0.255036015	NA	1	20848
577	chr1	19991147	19992788	0.088504462	0.097128113	-0.008623651	-0.123200874	0.218064463	0.334112076	17326	9	0	0	12.62962963	12.89814815	11.88888889	11.88888889	0.00060938	0.001910666	-0.001301286	-1.276306434	NA	1	6361
578	chr1	20005511	20005865	0.811802133	0.783415186	0.028386947	0.056588647	0.177663954	0.313818202	16418	4	0	0	11.4375	11.6875	11.75	11.25	0.001420998	0.004667897	-0.003246899	-2.209065504	NA	1	3557
579	chr1	20126030	20126780	0.071198621	0.079781956	-0.008583335	-0.121305922	0.03561395	0.206316904	10144	9	0	0	11.56481481	11.35185185	11.55555556	11.44444444	0.000161184	0.000233224	-7.20E-05	-0.450986248	NA	1	16565
580	chr1	20208808	20209462	0.042662229	0.046665794	-0.004003565	-0.105699838	0.053850521	0.244206034	16295	6	0	0	11.61111111	11.94444444	11.66666667	11.66666667	5.17E-05	7.61E-05	-2.44E-05	-0.554316999	NA	1	20227
581	chr1	20512361	20512797	0.078918781	0.082155888	-0.003237107	-0.058093543	0.435908924	0.49237952	23505	7	0	0	14.52380952	14.54761905	12	12	0.000327477	0.000680671	-0.000353193	-0.463125325	NA	1	16311
582	chr1	20569456	20569817	0.415950729	0.406583436	0.009367293	0.122524333	0.024543577	0.171527235	9642	3	0	0	15.02777778	15.38888889	12	12	0.008038587	0.003941893	0.004096694	0.015501476	NA	1	26208
583	chr1	20669567	20670018	0.083535861	0.11515751	-0.031621649	-0.402461494	0.012188263	0.116725766	3539	3	0	0	12.02777778	11.80555556	11.66666667	12	0.000236979	0.002248257	-0.002011279	-2.792148178	NA	1	4970
584	chr1	20692583	20693534	0.071557348	0.076177508	-0.004620159	-0.053127823	0.258712895	0.357044774	19238	5	0	0	12.05	11.55	11.6	12	0.000129198	0.000193714	-6.45E-05	-0.443998707	NA	1	16687
585	chr1	20810463	20813511	0.116740669	0.143588141	-0.026847472	-0.17459398	0.122543956	0.291629192	11148	8	0	0	10.70833333	11.58333333	11.375	11.75	0.003191172	0.004690046	-0.001498874	-0.710089294	NA	1	11752
586	chr1	20834417	20834883	0.032344743	0.033066328	-0.000721585	-0.019357971	0.118813028	0.290369826	25126	9	0.111111111	0	10.57407407	11.5462963	11.66666667	11.77777778	3.09E-05	6.37E-05	-3.36E-05	-0.244655246	NA	1	21080
587	chr1	20878895	20880592	0.044798279	0.044743516	5.48E-05	0.010501679	0.055475566	0.246084417	26441	8	0	0	12.96875	13.60416667	11.875	11.75	8.11E-05	0.000101287	-2.02E-05	0.192232561	NA	1	22222
588	chr1	20960046	20960551	0.065770903	0.068289531	-0.002518628	-0.069309945	0.343839481	0.417934269	21843	5	0	0	12.51666667	12.6	12	11.8	0.000105224	0.000116103	-1.09E-05	-0.36320681	NA	1	23347
589	chr1	20987517	20988238	0.053089899	0.056522786	-0.003432887	-0.065186653	0.376686021	0.443641657	22543	9	0	0	11.5	11.65740741	11.66666667	11.66666667	0.000145598	0.000164852	-1.93E-05	-0.429023944	NA	1	21259
590	chr1	21022940	21023189	0.060756674	0.069499435	-0.008742762	-0.168078386	0.284679801	0.374565677	20177	1	0	0	13.08333333	12.91666667	12	12	0.000298795	0.00064554	-0.000346745	-1.111348891	NA	1	10632
591	chr1	21031009	21031369	0.868248751	0.856989573	0.011259178	0.018877952	0.175907892	0.31322275	22747	4	0	0	11.5625	10.79166667	12	11.5	0.000483971	0.001770308	-0.001286336	-1.736524203	NA	1	6397
592	chr1	21043833	21044771	0.056205629	0.061720377	-0.005514748	-0.120030261	0.074550988	0.266773816	13243	9	0	0	10.9537037	10.44444444	11.88888889	12	0.000123461	0.000305129	-0.000181668	-0.781028961	NA	1	12694
593	chr1	21058007	21059366	0.072209395	0.076020419	-0.003811024	-0.082476946	0.091242243	0.278478164	16809	12	0	0	11.57638889	11.63888889	11.66666667	11.83333333	0.000218369	0.000279635	-6.13E-05	-0.358495017	NA	1	18533
594	chr1	21112709	21114121	0.063379168	0.065040226	-0.001661058	-0.053084313	0.367046597	0.436119363	22957	11	0	0	11.36363636	11.40909091	11.81818182	11.63636364	0.000117382	0.000240376	-0.000122994	-0.491993503	NA	1	15738
595	chr1	21503116	21503836	0.038283232	0.039527744	-0.001244511	-0.041793572	0.282440438	0.372907337	23978	11	0.090909091	0	10.46969697	10.31818182	11	11.63636364	5.84E-05	7.29E-05	-7.68E-06	-0.25656892	NA	1	24229
596	chr1	21551575	21551931	0.822852857	0.811805346	0.01104751	0.021234848	0.257919517	0.356654332	22283	3	0	0	11.83333333	12.25	11.66666667	11	0.000774089	0.000511189	0.0002629	0.166900164	NA	1	22802
597	chr1	21616381	21617101	0.047493426	0.050745405	-0.003251978	-0.059787084	0.172080536	0.311494084	18355	10	0	0	11.45	10.95	11.6	11.4	6.38E-05	0.000128086	-6.43E-05	-0.74358598	NA	1	16050
598	chr1	21671361	21672319	0.054098019	0.060168496	-0.006070476	-0.110303429	0.068749251	0.261729986	12467	7	0	0	11.76190476	12.95238095	11.85714286	12	7.83E-05	0.000131855	-5.35E-05	-0.723164626	NA	1	16746
599	chr1	21754798	21755995	0.406018228	0.406886345	-0.000868117	-0.006881609	0.524597907	0.566965498	25118	5	0	0	13.9	14.21666667	12	12	0.001622525	0.004659243	-0.003036718	-0.221307982	NA	1	21583
600	chr1	21763071	21763416	0.234950932	0.249468447	-0.014517515	-0.155960271	0.280538669	0.371449315	20052	2	0	0	12.66666667	13.20833333	12	12	0.000373284	0.000979881	-0.000606598	-1.079698834	NA	1	8871
601	chr1	21766273	21767224	0.066576994	0.067994751	-0.001417757	-0.019198988	0.252270662	0.353247654	23565	13	0	0	10.81410256	11.42948718	11.30769231	11.53846154	0.000156886	0.0001199	3.70E-05	-0.263925515	NA	1	20639
602	chr1	21786446	21786713	0.484889889	0.454847066	0.030042822	0.090351416	0.008623782	0.092509663	11359	1	0	0	14.66666667	13.75	12	12	0.000367717	0.000307836	5.99E-05	0.256432839	NA	1	20821
603	chr1	21835549	21836344	0.048514979	0.053133855	-0.004618876	-0.096312911	0.326565019	0.404946115	21411	7	0.142857143	0	10.5	11.48809524	11.28571429	11.85714286	0.000158274	0.000486261	-0.000303516	-0.672738097	NA	1	12343
604	chr1	21930180	21930380	0.813412035	0.807581314	0.005830721	0.013432718	0.337665438	0.413477418	23815	5	0	0	13.43333333	13.81666667	12	11.8	0.000606092	0.001028125	-0.000422032	-0.981223816	NA	1	10006
605	chr1	21948675	21949263	0.137522563	0.117091819	0.020430745	0.218977417	0.024996614	0.173290309	5416	3	0	0	12	12.44444444	12	12	0.000910333	0.000403429	0.000506904	1.089296293	NA	1	9402
606	chr1	21978102	21978764	0.05234619	0.091662895	-0.039316705	-0.58097396	0.001110608	0.022004955	2703	2	0	0	11.125	12.08333333	12	12	0.000125719	0.001999424	-0.001873705	-2.843419899	NA	1	5186
607	chr1	21985704	21986102	0.029148571	0.031020508	-0.001871937	-0.059472801	0.125092719	0.291966192	22394	3	0	0	10.75	10.75	11.33333333	11.66666667	3.01E-05	2.33E-05	6.86E-06	0.299827796	NA	1	24451
608	chr1	21995064	21995914	0.060406994	0.099708483	-0.039301489	-0.542463422	0.033311781	0.20073259	4406	3	0	0	10.83333333	10.36111111	11.66666667	12	0.000229023	0.004480694	-0.004251671	-3.239588458	NA	1	2775
609	chr1	21996162	21996409	0.038731249	0.049855749	-0.0111245	-0.241859262	0.016915831	0.140777153	8626	4	0	0	10.85416667	12.22916667	11.75	12	7.94E-05	0.000332852	-0.000253449	-0.441658067	NA	1	16739
610	chr1	22109130	22110261	0.033796462	0.035508412	-0.00171195	-0.046543389	0.237293645	0.344834064	22832	11	0	0	12.25	12.11363636	11.81818182	11.90909091	4.62E-05	5.12E-05	-5.03E-06	-0.298408492	NA	1	24990
611	chr1	22140892	22141407	0.421459306	0.41344715	0.008012155	0.015840644	0.283067138	0.373415239	23339	4	0	0	10.60416667	10.04166667	11	11	0.001128156	0.008451171	-0.007323015	-2.762073774	NA	1	1493
612	chr1	22149684	22149897	0.738818219	0.734735661	0.004082558	0.012777682	0.090466362	0.277545865	23964	4	0	0	11.95833333	12.10416667	11.75	11.75	0.000417417	0.000836099	-0.000418682	-0.891989749	NA	1	10024
613	chr1	22155301	22155565	0.705823143	0.686634901	0.019188242	0.039530312	0.229565588	0.340310796	19072	2	0	0	9.291666667	9.375	10.5	11	0.000692091	0.001945866	-0.001253775	-1.35286566	NA	1	6490
614	chr1	22191350	22191592	0.779614962	0.796852096	-0.017237134	-0.047499529	0.01675716	0.140192453	17776	3	0	0	13.36111111	12.97222222	11.66666667	12	0.000959287	0.00219489	-0.001235603	-0.779340091	NA	1	10639
615	chr1	22210993	22211318	0.855154178	0.846309488	0.008844689	0.017066974	0.341841355	0.416477973	23099	2	0	0	11.66666667	12.625	11.5	12	0.000458343	0.000495837	-3.75E-05	0.901357531	NA	1	18290
616	chr1	22213903	22214119	0.828721551	0.827903216	0.000818335	0.001899394	0.492698893	0.539762971	26175	3	0	0	11.61111111	13.33333333	12	12	0.000692671	0.000652063	4.06E-05	0.136566481	NA	1	23505
617	chr1	22351918	22352194	0.040199978	0.050778193	-0.010578214	-0.265759886	0.002970834	0.044790259	8916	3	0	0	12.52777778	13.86111111	12	12	3.34E-05	0.000105341	-7.19E-05	-1.62374139	NA	1	15662
618	chr1	22379010	22380029	0.035695739	0.039125336	-0.003429596	-0.105563855	0.098354471	0.281907718	17861	8	0	0	12.44791667	13.07291667	11.75	12	3.77E-05	5.08E-05	-1.32E-05	-0.89665399	NA	1	22730
619	chr1	22446521	22446943	0.698087899	0.700316012	-0.002228113	0.002497007	0.458411336	0.510606686	26052	4	0	0	12.41666667	12.08333333	12	11	0.002038451	0.002848332	-0.000809881	-0.5536599	NA	1	14481
620	chr1	22456024	22456225	0.515191089	0.528955742	-0.013764653	-0.027136983	0.285462861	0.375108438	21221	4	0	0	13.41666667	14.375	11.75	12	0.002151146	0.002086967	6.42E-05	0.002355164	NA	1	26491
621	chr1	22468913	22470252	0.051821596	0.058768013	-0.006946416	-0.125073552	0.147962343	0.301142216	13045	6	0	0	11.69444444	11.81944444	11.66666667	11.5	0.000128692	0.00019148	-6.28E-05	-0.329884476	NA	1	19130
623	chr1	22668639	22668862	0.1225647	0.24670556	-0.124140861	-0.95341789	6.47E-05	0.002683398	640	1	0	0	13.75	12.66666667	12	11	0.001197493	0.010802653	-0.00960516	-3.173295987	NA	1	1027
624	chr1	22778237	22778817	0.036347682	0.036623343	-0.000275661	-0.013004776	0.690215906	0.712905361	26018	5	0	0	11.33333333	11.01666667	11.8	11.8	6.33E-05	7.89E-05	-1.56E-05	-0.170760581	NA	1	22705
625	chr1	22889596	22890096	0.05145428	0.071584323	-0.020130043	-0.314016106	0.000947092	0.019387279	5478	3	0	0	13.44444444	13.66666667	12	11.66666667	8.44E-05	0.000470595	-0.000386174	-1.030772211	NA	1	10294
626	chr1	22902803	22903413	0.585008866	0.579244456	0.00576441	0.013962987	0.825988402	0.836306802	26222	2	0	0	15.16666667	14.625	12	12	0.001518715	0.008960493	-0.007441778	-1.987637467	NA	1	2334
627	chr1	22919774	22920207	0.314986933	0.220820103	0.094166831	0.592140115	0.000141407	0.004764422	788	4	0	0	12.625	11.79166667	11.75	11.75	0.004584044	0.008412434	-0.00382839	-0.347014503	NA	1	18780
628	chr1	22927146	22927542	0.399391071	0.331025061	0.06836601	0.30716452	0.000333655	0.00905781	1761	3	0	0	15.55555556	13.33333333	12	12	0.001350144	0.004679619	-0.003329475	-0.770173308	NA	1	10783
629	chr1	22974051	22974303	0.755899657	0.74997536	0.005924297	0.008605677	0.129388379	0.293988999	24771	5	0	0	13.23333333	12.16666667	12	12	0.001288983	0.005003153	-0.00371417	-1.368675411	NA	1	4980
630	chr1	23003417	23003831	0.723276638	0.788120813	-0.064844175	-0.125117918	2.09E-05	0.001149036	7196	3	0	0	12	12.77777778	11.66666667	11.66666667	0.000731638	0.001563248	-0.00083161	-0.943564609	NA	1	8550
631	chr1	23036824	23038362	0.033024908	0.033037041	-1.21E-05	-0.00397136	0.312708081	0.395002169	26535	9	0	0	11.4537037	11.48148148	11.88888889	11.66666667	3.85E-05	3.45E-05	3.90E-06	0.071959099	NA	1	25323
632	chr1	23110905	23111567	0.805873161	0.806539179	-0.000666018	-0.002320164	0.241666523	0.347677964	26077	5	0	0	13.05	13.05	12	11.8	0.000543717	0.000507207	3.65E-05	-0.556248782	NA	1	18412
633	chr1	23279554	23280569	0.22712626	0.209560356	0.017565904	0.034963594	0.180279606	0.315045375	19786	5	0	0	12.46666667	12.36666667	12	12	0.013233531	0.01746087	-0.004227338	-0.735995531	NA	1	11329
634	chr1	23345815	23346677	0.046371007	0.047961381	-0.001590373	-0.044509936	0.354817144	0.426216207	23135	7	0	0	11.42857143	12.04761905	11.57142857	11.57142857	0.000105286	6.16E-05	4.37E-05	0.322513868	NA	1	19289
635	chr1	23504060	23504633	0.044191436	0.044097896	9.35E-05	-0.007744842	0.484363862	0.532534369	26364	6	0	0	11.55555556	11.59722222	11.83333333	11.83333333	5.38E-05	6.75E-05	-1.37E-05	0.05065724	NA	1	25472
636	chr1	23543378	23544237	0.035618807	0.037934415	-0.002315608	-0.071433122	0.474551916	0.524034163	24043	1	0	0	10.16666667	11.41666667	12	12	2.42E-05	6.07E-05	-3.65E-05	-1.32727917	NA	1	18411
637	chr1	23670246	23671363	0.034673386	0.037734669	-0.003061283	-0.087249181	0.210927333	0.330292442	18903	11	0	0	12.31060606	12.8030303	11.81818182	11.63636364	3.77E-05	5.26E-05	-1.49E-05	-0.554606141	NA	1	22323
638	chr1	23694691	23696050	0.032459137	0.037018949	-0.004559812	-0.139885541	0.053806163	0.244186603	15011	14	0	0	12.42261905	13.70833333	11.71428571	11.85714286	3.55E-05	5.73E-05	-2.18E-05	-0.697608484	NA	1	20706
639	chr1	23750509	23751663	0.063655193	0.068167131	-0.004511939	-0.097073842	0.147555205	0.300910545	15120	12	0	0.083333333	10.92361111	10.91666667	11.25	11.41666667	0.000134743	0.000229605	-8.58E-05	-0.401007355	NA	1	17598
640	chr1	23763155	23763971	0.634942171	0.710697765	-0.075755594	-0.181282697	0.000904655	0.018735258	3986	8	0	0	12.35416667	12.27083333	11.5	12	0.00302698	0.003702322	-0.000675342	-0.617347079	NA	1	13324
641	chr1	23809978	23810693	0.049411784	0.046422868	0.002988915	-0.002086036	0.097304057	0.281265403	26131	3	0	0	13.22222222	11.83333333	11.66666667	11.33333333	0.00011089	0.000191602	-8.07E-05	-1.121899256	NA	1	15259
642	chr1	23857034	23858089	0.040675143	0.042431188	-0.001756045	-0.046896234	0.065196275	0.258052909	22725	11	0	0	11.93181818	12.04545455	11.90909091	12	5.71E-05	5.97E-05	-2.56E-06	-0.247734087	NA	1	25723
643	chr1	23881018	23881755	0.054750697	0.064362787	-0.00961209	-0.189222411	0.040248134	0.217585219	9482	3	0	0	12.83333333	13.61111111	12	11.66666667	0.000105427	0.000181726	-7.63E-05	-0.383548103	NA	1	17961
644	chr1	23884843	23885087	0.112819506	0.07907501	0.033744496	0.453426959	0.002900986	0.044087678	3284	2	0	0	12.91666667	14.33333333	12	12	0.001199574	0.000253824	0.00094575	2.15301475	NA	1	7381
645	chr1	23885683	23886212	0.055190651	0.063602033	-0.008411382	-0.151650458	0.11952739	0.29076288	10913	6	0	0	12.20833333	12.23611111	12	12	0.000129136	0.000232416	-0.00010328	-0.807585971	NA	1	14431
646	chr1	23894641	23895064	0.028162563	0.034628718	-0.006466155	-0.22140899	0.011583057	0.11282798	12036	2	0	0	10.16666667	9.208333333	12	11	3.28E-05	6.33E-05	-3.05E-05	-1.284268183	NA	1	19206
647	chr1	23945942	23946295	0.038522137	0.03758911	0.000933027	0.030279194	0.713883238	0.733782422	25830	3	0	0	10.69444444	10.61111111	12	11.33333333	4.26E-05	3.91E-05	3.48E-06	0.126171448	NA	1	25454
648	chr1	24018356	24018567	0.041601958	0.047061047	-0.005459089	-0.134769473	0.119638979	0.290773975	13323	3	0	0	12.83333333	12.77777778	12	12	8.37E-05	9.50E-05	-1.13E-05	-0.126462547	NA	1	23737
649	chr1	24069696	24070615	0.062545329	0.062606114	-6.08E-05	-0.001683148	0.305795945	0.390179872	26426	10	0	0	10.21666667	10.725	11.8	11.5	0.000131667	0.000167978	-3.63E-05	-0.324559501	NA	1	19247
650	chr1	24104503	24105263	0.036364901	0.035714835	0.000650066	-0.011393451	0.155151548	0.303576685	25260	9	0	0	11.38888889	11.88888889	11.66666667	11.77777778	0.000117119	0.00010786	9.26E-06	-0.313835667	NA	1	23798
651	chr1	24117483	24117824	0.031181097	0.032420879	-0.001239782	-0.013610258	0.209266032	0.329441054	23987	4	0	0	12.02083333	12.70833333	11.5	12	5.77E-05	5.60E-05	1.68E-06	0.021943853	NA	1	26075
652	chr1	24126800	24127549	0.036226011	0.037843283	-0.001617272	-0.048523309	0.276845179	0.369362627	23077	9	0	0	11.96296296	11.71296296	11.88888889	11.66666667	3.43E-05	6.43E-05	-3.00E-05	-0.672006961	NA	1	19294
653	chr1	24194255	24194990	0.041679049	0.046154178	-0.004475129	-0.101964557	0.050140645	0.239176266	15198	9	0	0	11.69444444	11.66666667	11.88888889	11.77777778	0.000110592	0.000108193	2.40E-06	0.004952846	NA	1	26439
654	chr1	24229116	24229537	0.066496221	0.063094563	0.003401658	0.095071748	0.39527459	0.458697512	22879	2	0	0	9.583333333	9.708333333	11	10.5	0.000757363	0.001067071	-0.000309707	-0.743630883	NA	1	11206
655	chr1	24285786	24286701	0.055489554	0.057860194	-0.00237064	-0.039500758	0.303826252	0.388639157	20970	12	0	0	11.13194444	11.79166667	11.75	11.91666667	0.000115862	0.000144423	-2.86E-05	-0.320713271	NA	1	19496
656	chr1	24306364	24307017	0.031351675	0.032429439	-0.001077764	-0.038185145	0.484093691	0.532334638	24369	10	0	0	10.825	11.23333333	11.7	11.5	4.35E-05	4.26E-05	8.44E-07	-0.069646847	NA	1	26280
657	chr1	24513541	24514477	0.059844372	0.056525425	0.003318948	0.05379932	0.009598111	0.099426395	18169	14	0	0	12.60119048	12.58333333	11.92857143	11.71428571	9.25E-05	0.000111959	-1.95E-05	0.219225349	NA	1	21625
658	chr1	24648203	24648985	0.150326411	0.14461086	0.005715552	-0.112507389	0.093716389	0.280265934	12914	8	0	0	12.21875	12.57291667	11.75	11.875	0.00162009	0.005569926	-0.003949837	-1.839983449	NA	1	2977
659	chr1	24739858	24740262	0.039366497	0.041074135	-0.001707638	-0.045819302	0.217365118	0.333744446	22843	4	0	0	12.20833333	12.625	12	12	4.43E-05	7.50E-05	-3.07E-05	-0.887855631	NA	1	19180
660	chr1	24742672	24743039	0.061428065	0.049011183	0.012416881	0.186898572	0.002197683	0.035730854	8016	3	0	0	12.25	11.33333333	12	12	0.000262528	7.37E-05	0.000188827	1.087937123	NA	1	12575
661	chr1	24828866	24829878	0.054216846	0.054880643	-0.000663796	0.002627541	0.120841104	0.291421319	26020	11	0	0	11.43939394	11.42424242	12	11.81818182	8.24E-05	0.00011156	-2.91E-05	-0.208122084	NA	1	21880
662	chr1	24861703	24861920	0.823330973	0.839534506	-0.016203534	-0.025647826	0.028205394	0.184938222	21481	4	0	0	13.29166667	12.5625	12	12	0.000476001	0.001009801	-0.0005338	-0.502765725	NA	1	15544
663	chr1	24969028	24970196	0.037031362	0.038536098	-0.001504736	-0.046419272	0.26895487	0.363730226	23348	11	0	0	10.90909091	11.68181818	11.81818182	11.72727273	4.65E-05	4.60E-05	5.72E-07	-0.193185309	NA	1	26375
664	chr1	25071353	25072586	0.036532597	0.039774448	-0.003241852	-0.101178564	0.171447022	0.311029617	18396	14	0	0	12.63690476	12.17857143	11.85714286	11.92857143	7.30E-05	6.32E-05	9.84E-06	-0.178438803	NA	1	23638
665	chr1	25174561	25175367	0.040140328	0.044626035	-0.004485707	-0.124891631	0.150577626	0.301889912	15171	4	0	0	11.875	12.85416667	12	11.75	6.18E-05	8.49E-05	-2.31E-05	-0.284788203	NA	1	20478
666	chr1	25228497	25229132	0.788374774	0.762361406	0.026013368	0.051829623	0.051213363	0.240537751	17142	8	0	0	12.32291667	13.19791667	11.875	11.75	0.000797629	0.002669986	-0.001872357	-1.045526366	NA	1	7485
667	chr1	25234429	25234807	0.801631363	0.798463552	0.003167811	0.010218667	0.41362337	0.474023415	24443	3	0	0	10.47222222	10.72222222	11	12	0.008050597	0.006357446	0.00169315	0.860873858	NA	1	9532
668	chr1	25255528	25259005	0.193043115	0.148383907	0.044659208	0.269558504	0.004057987	0.056036408	2299	31	0	0	12.68817204	12.02956989	11.80645161	11.58064516	0.002533389	0.002626698	-9.33E-05	0.085027133	NA	1	24684
669	chr1	25558564	25559178	0.03305397	0.034911011	-0.001857041	-0.045659227	0.128687847	0.293615276	22444	8	0.125	0	10.16666667	10.77083333	10.75	11.5	6.08E-05	6.96E-05	-1.18E-05	0.134903	NA	1	23537
670	chr1	25566460	25566711	0.04124211	0.040338015	0.000904094	0.005736607	0.193476566	0.321268645	25359	3	0	0	12.11111111	13.16666667	11.66666667	12	4.04E-05	6.90E-05	-2.86E-05	-1.027599736	NA	1	19493
671	chr1	25572967	25574521	0.032552633	0.035575343	-0.003022709	-0.084728064	0.2031388	0.32601549	19031	12	0	0	11.18055556	11.36111111	11.66666667	11.83333333	3.98E-05	5.05E-05	-1.08E-05	-0.230054884	NA	1	23374
673	chr1	25593958	25594487	0.030269165	0.025923466	0.004345699	0.164749002	0.015668102	0.134667562	15479	1	0	0	10.25	8.666666667	12	10	1.29E-05	1.48E-05	-1.90E-06	-0.198644111	NA	1	25918
675	chr1	25664287	25665398	0.033077183	0.035412895	-0.002335712	-0.069468775	0.293233855	0.380971324	21068	6	0	0	12.95833333	12.63888889	12	12	6.33E-05	4.26E-05	2.07E-05	0.431269157	NA	1	20909
676	chr1	25756471	25758115	0.039527193	0.04311369	-0.003586497	-0.093064411	0.202009713	0.325465399	17405	15	0	0	11.37777778	11.31666667	11.73333333	11.6	7.89E-05	7.40E-05	4.91E-06	0.005117521	NA	1	26435
677	chr1	25869894	25871042	0.122972122	0.12690664	-0.003934518	-0.038681832	0.194714202	0.321514586	19219	10	0	0	11.06666667	11.61666667	11.6	11.7	0.00026028	0.000585084	-0.000324804	-0.3083226	NA	1	19613
678	chr1	25942662	25943191	0.032986659	0.036711703	-0.003725044	-0.112866213	0.230255593	0.340781872	17939	2	0	0	11.91666667	12.875	11.5	11.5	4.21E-05	8.16E-05	-3.95E-05	-1.03756108	NA	1	18058
679	chr1	25944100	25944772	0.052619952	0.103659789	-0.051039837	-0.377381896	0.00603412	0.073119988	2191	6	0	0	10.86111111	12.30555556	11.66666667	11.66666667	0.000646536	0.003795122	-0.003148586	-1.666944555	NA	1	3654
680	chr1	26097905	26098107	0.193849498	0.453668369	-0.259818872	-1.187702009	1.01E-11	3.34E-08	21	2	0	0	13.70833333	14.08333333	12	12	0.001350283	0.008181215	-0.006830932	-2.581453715	NA	1	1636
681	chr1	26146123	26147349	0.037913714	0.040933641	-0.003019927	-0.088736481	0.152531816	0.302398425	19046	15	0	0	12.38333333	12.22777778	11.66666667	11.53333333	4.12E-05	7.63E-05	-3.51E-05	-0.902350209	NA	1	18579
682	chr1	26185473	26186356	0.088017751	0.086769202	0.00124855	-0.026731912	0.115259506	0.288776064	23971	9	0	0	11.05555556	10.28703704	11.66666667	11.33333333	0.00027196	0.000343687	-7.17E-05	-0.730765758	NA	1	15672
683	chr1	26201723	26202516	0.049702584	0.046873111	0.002829473	0.047599438	0.199480946	0.323957869	19603	5	0	0	12.71666667	12.03333333	11.6	11.6	7.85E-05	0.000158523	-8.00E-05	-0.146956224	NA	1	23256
684	chr1	26231951	26233624	0.062614342	0.056932693	0.005681649	0.040009859	0.022811992	0.165194355	18991	22	0.045454545	0	12.20075758	12.51136364	11.63636364	11.81818182	0.000217881	0.000348782	-0.000145073	-0.305916238	NA	1	19668
685	chr1	26249206	26249613	0.05567699	0.057880112	-0.002203123	-0.052159897	0.390002191	0.454625841	22776	4	0	0	12.5625	12.64583333	12	12	6.81E-05	9.65E-05	-2.83E-05	-0.816323293	NA	1	19538
686	chr1	26324550	26324934	0.034135218	0.035314932	-0.001179714	-0.052219454	0.185917584	0.317349631	24142	7	0	0	12.16666667	12.25	11.57142857	12	4.43E-05	5.60E-05	-1.16E-05	-0.324005446	NA	1	23159
687	chr1	26361594	26362708	0.041984096	0.04352269	-0.001538594	-0.04523108	0.21591098	0.332604381	23258	4	0	0	11.41666667	10.95833333	12	12	5.37E-05	7.35E-05	-1.97E-05	-0.646174327	NA	1	21139
688	chr1	26372282	26373313	0.055819388	0.05541188	0.000407508	0.003738607	0.119537386	0.29076288	25786	10	0	0	12.83333333	12.59166667	11.9	11.7	0.000123203	0.000175896	-5.27E-05	0.063576255	NA	1	25160
689	chr1	26437320	26438917	0.041500277	0.041938585	-0.000438308	-0.01889249	0.130771076	0.294817719	25677	15	0	0	11.32777778	11.98333333	11.86666667	11.73333333	4.62E-05	6.00E-05	-1.37E-05	-0.086309835	NA	1	24661
690	chr1	26487808	26488606	0.043579231	0.052225375	-0.008646144	-0.215524191	0.016095724	0.136998061	10096	2	0	0	10.875	10.79166667	11.5	11.5	3.71E-05	0.000109363	-7.22E-05	-1.540127186	NA	1	15648
691	chr1	26490523	26491015	0.119849204	0.126600941	-0.006751737	0.030959856	0.313766545	0.395809446	21046	3	0	0	13.69444444	13.05555556	12	12	0.001424176	0.002667039	-0.001242863	-0.543059072	NA	1	14682
692	chr1	26496180	26496824	0.048722986	0.050541622	-0.001818636	-0.04594301	0.427930108	0.485722901	23391	11	0	0	11.1969697	11.15151515	11.72727273	11.72727273	0.000160295	0.000120156	4.01E-05	-0.304366399	NA	1	19701
693	chr1	26551518	26552194	0.222071002	0.237219728	-0.015148726	-0.169769363	0.166799399	0.308975241	14332	5	0	0	11.48333333	11.81666667	11.8	11	0.002672058	0.007809752	-0.005137694	-1.788577545	NA	1	3001
694	chr1	26560450	26561028	0.03231671	0.035338822	-0.003022112	-0.100539615	0.11390834	0.288479155	19034	10	0	0	10.91666667	11.01666667	11.7	12	4.81E-05	4.60E-05	2.08E-06	-0.138668537	NA	1	25865
695	chr1	26606363	26606913	0.058798021	0.064345211	-0.00554719	-0.109143463	0.184617137	0.31686699	15468	7	0	0	11.48809524	10.97619048	11.71428571	11.71428571	0.000103994	0.000127924	-2.39E-05	-0.489308433	NA	1	20325
696	chr1	26632837	26633316	0.03552155	0.040376435	-0.004854885	-0.146744235	0.04435637	0.227120242	14381	10	0	0	12.31666667	12.19166667	11.9	11.8	2.88E-05	5.83E-05	-2.95E-05	-0.86809684	NA	1	19347
697	chr1	26662539	26663466	0.047231854	0.053645142	-0.006413288	-0.124542973	0.064478669	0.257457633	12086	4	0	0	13.10416667	12.4375	11.75	11.75	0.000106373	0.000105499	8.74E-07	-0.553735092	NA	1	26269
698	chr1	26672446	26672650	0.872688477	0.882981945	-0.010293468	-0.018410102	0.213486642	0.33134984	22839	2	0	0	11.625	11.75	11	12	0.0004523	0.00023585	0.00021645	0.458036623	NA	1	16410
699	chr1	26686517	26687281	0.058987058	0.071921353	-0.012934295	-0.194398182	0.196000267	0.322017765	16160	5	0.2	0	10.76666667	10.11666667	11.4	11.2	0.000389993	0.001174514	-0.001071373	-1.243643029	NA	1	6960
700	chr1	26737247	26738148	0.075624985	0.090661973	-0.015036988	-0.216988998	0.108495642	0.286247949	10061	8	0	0	12.04166667	12.85416667	11.75	11.875	0.001355359	0.002798293	-0.001442934	-1.587866964	NA	1	5996
701	chr1	26758493	26758856	0.035371099	0.036718009	-0.001346911	-0.045824374	0.125995992	0.29224111	23741	11	0	0	10.58333333	10.70454545	11.81818182	11.72727273	3.87E-05	4.48E-05	-6.15E-06	-0.250011651	NA	1	24668
702	chr1	26798367	26799842	0.054948386	0.061106878	-0.006158492	-0.130828092	0.082982835	0.27325026	12360	14	0	0	11.88690476	11.93452381	11.85714286	11.57142857	0.000131426	0.000131904	-4.78E-07	-0.547517217	NA	1	26400
703	chr1	26826677	26827474	0.040835884	0.045079235	-0.004243351	-0.109026021	0.297412392	0.383818549	20573	4	0	0	13.8125	12.9375	12	11.75	8.46E-05	0.000125108	-4.05E-05	-0.424194294	NA	1	17941
704	chr1	26856192	26856684	0.044369682	0.044767237	-0.000397555	0.000801243	0.071605721	0.26373127	26388	4	0	0	10.52083333	11.97916667	11.5	12	6.43E-05	6.81E-05	-3.84E-06	-0.265999666	NA	1	25345
705	chr1	26946845	26948076	0.039832447	0.042190241	-0.002357794	-0.055878828	0.243728411	0.348614875	20999	7	0	0	10.60714286	11.46428571	11.28571429	11.57142857	7.63E-05	8.49E-05	-8.55E-06	0.015889563	NA	1	26198
706	chr1	27021834	27024101	0.064051335	0.06820159	-0.004150255	-0.080147251	0.272361036	0.366080367	19753	7	0	0	12.16666667	12.13095238	11.85714286	12	0.000136541	0.000198901	-6.24E-05	-0.685996933	NA	1	16164
707	chr1	27114119	27114692	0.073129321	0.07894687	-0.005817549	-0.094395953	0.230648124	0.341003964	17956	12	0	0	11.95138889	11.97916667	11.75	11.75	0.000149961	0.000240199	-9.02E-05	-0.755303579	NA	1	14904
708	chr1	27143741	27143953	0.585967491	0.616070211	-0.03010272	-0.071090823	0.250472981	0.352094939	18887	1	0	0	8.75	9.416666667	12	11	0.002693979	0.006496325	-0.003802346	-1.269885217	NA	1	5642
710	chr1	27189913	27190128	0.36435704	0.24707762	0.117279421	0.563157675	9.96E-07	0.000116977	442	2	0	0	12.16666667	12.66666667	12	12	0.002325298	0.002286957	3.83E-05	0.021407804	NA	1	26080
711	chr1	27191067	27191911	0.032432846	0.035722437	-0.003289591	-0.102934916	0.231606186	0.341467362	18255	5	0	0	11.7	12	11.6	12	4.79E-05	6.12E-05	-1.33E-05	-0.291565958	NA	1	22704
712	chr1	27216162	27217045	0.028680702	0.030180331	-0.00149963	-0.052115745	0.259449658	0.357671136	23361	12	0	0	11.36111111	11.63888889	11.91666667	11.58333333	4.56E-05	6.31E-05	-1.75E-05	-0.322049795	NA	1	21668
713	chr1	27226493	27227009	0.037750774	0.041611595	-0.003860822	-0.112605361	0.118823295	0.290369826	16691	6	0	0	12.59722222	13.48611111	12	11.83333333	5.49E-05	7.23E-05	-1.74E-05	-0.510025879	NA	1	21705
714	chr1	27248049	27248619	0.035279305	0.040062543	-0.004783238	-0.113323273	0.135494606	0.296520096	14512	9	0	0	11.98148148	12.19444444	11.77777778	11.66666667	4.44E-05	9.93E-05	-5.49E-05	-1.009580637	NA	1	16654
715	chr1	27286066	27287101	0.042701778	0.041106254	0.001595524	0.019078182	0.046189532	0.231006016	23122	7	0.142857143	0	11.51190476	11.36904762	11.57142857	12	5.08E-05	9.72E-05	-5.70E-05	-0.822712839	NA	1	16500
716	chr1	27320128	27321146	0.037017841	0.038951391	-0.00193355	-0.05053665	0.216509246	0.333023607	22232	10	0	0	11.025	11.00833333	11.8	11.8	6.41E-05	8.47E-05	-2.06E-05	-0.163254986	NA	1	22884
717	chr1	27332594	27332982	0.805626908	0.820038471	-0.014411563	-0.0266047	0.143881403	0.299548507	21326	3	0	0	10.19444444	9.138888889	12	11.66666667	0.001067614	0.001595344	-0.00052773	-0.174761735	NA	1	22623
718	chr1	27338880	27339441	0.039968939	0.036574435	0.003394504	0.081917651	0.008006259	0.08809208	17973	5	0	0	12.45	11.7	12	12	6.76E-05	5.17E-05	1.59E-05	0.020556662	NA	1	26095
719	chr1	27481346	27481742	0.063085991	0.072932584	-0.009846592	-0.163855523	0.08065619	0.272556899	9334	6	0	0	11.13888889	11.66666667	11.5	12	0.000587112	0.000899975	-0.000312862	-0.500807801	NA	1	15579
720	chr1	27527885	27528085	0.5656055	0.580746357	-0.015140858	-0.037960875	0.347391215	0.420542807	21931	2	0	0	11.29166667	10.75	12	12	0.001549599	0.000938992	0.000610606	0.709320744	NA	1	11760
721	chr1	27560706	27561707	0.044236729	0.047491797	-0.003255068	-0.071309835	0.188487822	0.318709628	18345	13	0	0	11.39102564	11.82051282	11.46153846	11.69230769	7.58E-05	0.000105183	-2.94E-05	-0.255036357	NA	1	20847
722	chr1	27648454	27649006	0.040609561	0.040848487	-0.000238926	-0.005383715	0.48408975	0.532334638	26088	8	0	0	12.17708333	12.36458333	11.625	11.875	4.52E-05	6.52E-05	-2.00E-05	-0.664263754	NA	1	21083
723	chr1	27675920	27678016	0.308586252	0.324804087	-0.016217835	0.088357616	0.001803312	0.031170526	11639	9	0	0	11.25	11.32407407	11.55555556	11.44444444	0.002480396	0.001358666	0.00112173	0.374902313	NA	1	18163
724	chr1	27683278	27683590	0.423226905	0.357768226	0.065458679	0.254271391	0.002136304	0.035096437	2409	4	0	0	12.08333333	12.52083333	12	12	0.00294327	0.005270247	-0.002326977	-0.763242112	NA	1	10887
725	chr1	27687025	27687743	0.66632548	0.734521267	-0.068195787	-0.172918745	0.000128956	0.004475542	4291	4	0	0	12.54166667	12.95833333	12	12	0.001484596	0.002179357	-0.000694761	-0.065844066	NA	1	25096
726	chr1	27692413	27693243	0.037993787	0.041357202	-0.003363415	-0.096995313	0.196903927	0.322584183	18055	7	0	0	13.32142857	12.79761905	11.85714286	12	3.94E-05	6.45E-05	-2.52E-05	-0.62924221	NA	1	20097
727	chr1	27709601	27709831	0.059953241	0.046971873	0.012981368	0.28990012	0.042182753	0.221669086	7768	4	0	0	11.27083333	11.97916667	12	11.75	0.000401888	0.000104682	0.000297206	1.979690985	NA	1	11137
728	chr1	27718893	27719349	0.033619018	0.036656355	-0.003037337	-0.070579911	0.362002523	0.432188591	22238	5	0	0	11.18333333	12.38333333	11.8	11.8	4.91E-05	6.45E-05	-1.54E-05	0.126329811	NA	1	23741
729	chr1	27816343	27816853	0.043347827	0.046958334	-0.003610507	-0.099998756	0.153153865	0.302821087	17342	10	0	0	12.09166667	11.925	12	11.4	6.19E-05	0.000102926	-4.11E-05	-0.768522737	NA	1	17861
730	chr1	27854417	27854963	0.04404884	0.043725327	0.000323513	0.020777715	0.404704802	0.466602071	25913	3	0	0	10.61111111	11.13888889	10.66666667	11.66666667	4.86E-05	4.33E-05	5.33E-06	0.117162956	NA	1	24911
731	chr1	27874418	27874638	0.773330475	0.781593129	-0.008262654	-0.018330775	0.221282958	0.335720072	22861	4	0	0	13.64583333	13.125	12	11.75	0.000963998	0.000518421	0.000445577	-0.400538692	NA	1	17611
732	chr1	27894928	27895524	0.064211658	0.068817067	-0.004605409	-0.055816252	0.043422291	0.224904763	16526	3	0	0	12.61111111	11.94444444	12	11.33333333	8.46E-05	0.000151646	-6.71E-05	-0.537287123	NA	1	15894
733	chr1	27901661	27902688	0.103272296	0.130050835	-0.026778539	-0.26918323	0.097749624	0.281677608	9212	4	0	0	12	11.5	11.75	12	0.000687828	0.003388111	-0.002700283	-2.284822858	NA	1	4069
734	chr1	27929706	27930866	0.043140631	0.049671069	-0.006530438	-0.12771803	0.029659307	0.189611026	11965	9	0	0	10.37037037	10.25	11.55555556	11.55555556	7.63E-05	0.000119639	-4.33E-05	-0.472007262	NA	1	17632
735	chr1	27941866	27942324	0.748971516	0.786763284	-0.037791768	-0.085589552	0.001898873	0.03227769	12056	3	0	0	9.111111111	9.472222222	11.33333333	11	0.001093732	0.002051337	-0.000957605	0.52991387	NA	1	14984
736	chr1	27960568	27961023	0.048319515	0.060175359	-0.011855844	-0.287039252	0.002768251	0.042434789	8289	2	0	0	13.125	12.16666667	11.5	12	9.48E-05	0.000164755	-7.00E-05	-1.025118149	NA	1	15758
737	chr1	27961560	27961810	0.565865595	0.575630997	-0.009765402	-0.021194162	0.125850793	0.292234602	22292	4	0	0	11.8125	12.08333333	12	12	0.003041907	0.008169678	-0.005127772	-1.154582428	NA	1	6511
738	chr1	27986306	27986808	0.038280889	0.045055143	-0.006774254	-0.155507374	0.053365528	0.243621972	11690	3	0	0	10.72222222	11.02777778	11.66666667	11.66666667	4.06E-05	0.000182594	-0.000142028	-1.951989874	NA	1	13467
739	chr1	27994728	27995031	0.731912739	0.818732632	-0.086819893	-0.162141751	0.000376386	0.009855065	4758	2	0	0	13.45833333	13.125	12	12	0.005491459	0.003821722	0.001669736	0.802077213	NA	1	10301
740	chr1	28052146	28053002	0.042358117	0.043959962	-0.001601845	-0.054794116	0.170746983	0.310672451	23104	11	0	0	11.21212121	11.28787879	11.90909091	11.63636364	7.06E-05	6.78E-05	2.84E-06	-0.26126824	NA	1	25637
741	chr1	28099629	28100031	0.054164704	0.055429809	-0.001265105	-0.027360737	0.590931861	0.625069359	25100	4	0	0.25	13.02083333	12.14583333	12	11	8.19E-05	0.000160876	-6.76E-05	-0.852286749	NA	1	15871
742	chr1	28157222	28157788	0.030837932	0.034656756	-0.003818824	-0.111445826	0.094341354	0.280579935	16791	6	0	0	12.36111111	12.56944444	12	12	3.74E-05	4.84E-05	-1.10E-05	-0.506027016	NA	1	23307
743	chr1	28199032	28199257	0.026044738	0.025599207	0.000445531	0.017943562	0.897417641	0.902550792	26399	1	0	0	8.916666667	10.83333333	11	12	2.95E-05	2.25E-05	6.99E-06	0.390293133	NA	1	24407
744	chr1	28240585	28241535	0.039148176	0.046441456	-0.00729328	-0.130072119	0.087027454	0.275501046	11173	12	0	0	11.48611111	11.79861111	11.83333333	11.66666667	5.69E-05	0.001260259	-0.001203337	-0.945792787	NA	1	8519
745	chr1	28285021	28285304	0.831426708	0.811655151	0.019771556	0.03457283	0.196516371	0.322347068	19858	2	0	0	15.125	13.29166667	11.5	12	0.000550045	0.001878808	-0.001328763	-1.287338643	NA	1	6280
746	chr1	28286020	28286838	0.054691713	0.054360067	0.000331647	-0.03499184	0.086159378	0.275237234	25895	9	0	0	12.40740741	13.18518519	11.66666667	11.88888889	0.000153247	8.74E-05	6.59E-05	0.139562306	NA	1	23436
747	chr1	28415099	28415312	0.067327747	0.071989845	-0.004662098	-0.088389087	0.098894179	0.282225598	14769	9	0	0	12.98148148	12.87037037	11.88888889	11.77777778	0.000171003	0.000168926	2.08E-06	-0.341624214	NA	1	25866
748	chr1	28559146	28559597	0.077691522	0.080251793	-0.002560271	-0.046450237	0.54097912	0.580956827	24723	10	0	0	10.675	11.33333333	11	11	0.000826411	0.001023685	-0.000197274	-0.364869871	NA	1	18390
749	chr1	28562511	28562976	0.032923898	0.033817092	-0.000893195	-0.03307433	0.613556798	0.644839403	25262	5	0	0	10.56666667	11.61666667	11.4	11.8	3.48E-05	4.10E-05	-6.20E-06	-0.259653222	NA	1	24654
750	chr1	28573702	28574022	0.050511453	0.055469501	-0.004958047	-0.121350475	0.198710549	0.323646896	16297	4	0	0	14.45833333	13.91666667	12	12	8.49E-05	0.000113677	-2.87E-05	-0.616757251	NA	1	19468
751	chr1	28585832	28587249	0.057425662	0.06404589	-0.006620229	-0.097367452	0.119919244	0.290954643	11843	9	0	0	11.82407407	11.50925926	11.66666667	11.55555556	0.000198601	0.000455487	-0.000256887	-0.745778906	NA	1	11589
752	chr1	28655366	28655667	0.032588186	0.033781952	-0.001193766	-0.045604562	0.352532756	0.424439718	24110	9	0	0	12.91666667	12.89814815	11.77777778	11.88888889	4.37E-05	5.05E-05	-6.82E-06	-0.540599203	NA	1	24466
753	chr1	28696042	28696731	0.034504174	0.036343227	-0.001839053	-0.04923741	0.211742819	0.330575788	22491	10	0	0	12.625	13.30833333	11.9	11.7	4.61E-05	5.38E-05	-7.69E-06	-0.161163624	NA	1	24226
754	chr1	28844654	28845293	0.031812241	0.035619086	-0.003806844	-0.110363412	0.147764758	0.301078285	16823	4	0	0	11.375	11.45833333	11.75	11.75	4.57E-05	6.71E-05	-2.15E-05	-0.418225535	NA	1	20764
755	chr1	28857038	28857311	0.781505564	0.752176424	0.029329141	0.060093996	0.054976855	0.245531998	15871	2	0	0	13.33333333	15	12	12	0.000576573	0.003351331	-0.002774758	-2.362061809	NA	1	3995
756	chr1	28879403	28879704	0.040317847	0.042033514	-0.001715667	-0.055211988	0.270609757	0.364843171	22824	5	0	0	12.01666667	11.6	12	12	5.49E-05	7.02E-05	-1.53E-05	-0.215674628	NA	1	22226
757	chr1	28908070	28908799	0.038799671	0.042250951	-0.00345128	-0.093447059	0.138562091	0.29807353	17781	7	0	0	11.48809524	11.88095238	11.57142857	12	5.64E-05	0.000101089	-4.47E-05	-0.191499959	NA	1	22240
758	chr1	28919042	28919454	0.132076845	0.159881267	-0.027804422	-0.258393185	0.016877753	0.14064794	4029	3	0	0	12.58333333	12.02777778	12	11.66666667	0.001037369	0.001167386	-0.000130017	-1.203918576	NA	1	13727
759	chr1	28969554	28969898	0.048564515	0.052702843	-0.004138329	-0.12365033	0.113137341	0.288038433	15956	10	0	0	12.90833333	13.30833333	11.6	11.8	6.47E-05	0.000128524	-6.39E-05	-0.839233232	NA	1	16076
760	chr1	29063067	29064315	0.039927793	0.042846621	-0.002918828	-0.081430877	0.17456603	0.312415894	19335	15	0	0	11.65	12.09444444	11.73333333	11.73333333	7.18E-05	8.18E-05	-9.99E-06	-0.363343285	NA	1	23592
761	chr1	29101791	29102069	0.129060057	0.077709137	0.05135092	0.37393727	0.001575592	0.028399158	1913	3	0	0	13.36111111	12.27777778	12	12	0.001793998	0.000622932	0.001171066	0.040646668	NA	1	25682
762	chr1	29138502	29139348	0.049824388	0.051065746	-0.001241357	-0.027655874	0.515789088	0.559289373	24485	5	0	0	11.76666667	11.5	12	12	0.000121517	0.00013664	-1.51E-05	-0.119820288	NA	1	23877
763	chr1	29189308	29189952	0.82367028	0.820264192	0.003406088	0.007970361	0.485027751	0.533140962	24891	6	0	0	12.15277778	12.19444444	11.5	11.83333333	0.003432934	0.008179132	-0.004746198	-1.307069735	NA	1	5375
764	chr1	29213439	29214300	0.064690088	0.069055071	-0.004364983	-0.049807002	0.278684587	0.370398268	19976	9	0	0	11.75	11.85185185	11.88888889	11.88888889	0.000150367	0.000181832	-3.15E-05	-0.131658802	NA	1	23614
765	chr1	29240769	29241969	0.0394672	0.04278399	-0.003316791	-0.084960962	0.114488885	0.28859416	18177	7	0	0	10.22619048	9.619047619	11.57142857	10.85714286	5.90E-05	0.000120058	-6.11E-05	-1.291318035	NA	1	16244
766	chr1	29447700	29451847	0.089455972	0.099101619	-0.009645646	-0.108079936	0.018434295	0.148357238	9454	22	0	0	12.65151515	13.07575758	11.86363636	11.86363636	0.00043134	0.000571059	-0.000139718	-0.221608971	NA	1	21578
767	chr1	29460811	29461172	0.396672318	0.323357688	0.07331463	0.387992575	0.006262795	0.075001	2217	3	0	0	11.44444444	11.22222222	11.66666667	12	0.002528142	0.008664828	-0.006136686	-1.570381149	NA	1	3896
768	chr1	29507977	29508686	0.036167302	0.035070744	0.001096558	0.044484766	0.310161947	0.393200578	24331	8	0	0	11.63541667	11.375	12	11.75	4.83E-05	4.16E-05	6.74E-06	-0.102162819	NA	1	24490
769	chr1	29557221	29557627	0.038159614	0.042854746	-0.004695132	-0.128754144	0.087346965	0.275528662	14691	8	0	0	12.17708333	11.11458333	11.875	11.625	2.99E-05	6.62E-05	-3.63E-05	-0.856693059	NA	1	18440
770	chr1	29562746	29565307	0.140229907	0.171260212	-0.031030305	-0.133482455	0.028226094	0.184979854	6550	9	0	0	11.84259259	11.5	11.55555556	11.44444444	0.000786165	0.001830093	-0.001043928	-1.000432317	NA	1	7947
771	chr1	29585898	29586598	0.125325917	0.13442301	-0.009097093	-0.016997521	0.456914044	0.509216634	23823	6	0	0	10.86111111	10.84722222	12	11.83333333	0.00101794	0.002127045	-0.001109106	-0.735234139	NA	1	11345
772	chr1	29587088	29587412	0.483963743	0.524556212	-0.040592469	-0.119581929	0.031688744	0.19561408	7734	5	0	0	11.4	11.88333333	11.8	11.8	0.002484339	0.006707115	-0.004222776	-1.312199741	NA	1	5333
773	chr1	29804963	29805239	0.20711313	0.225122666	-0.018009536	-0.12731807	0.327785812	0.405815496	21445	2	0	0	11.75	10	12	10.5	0.001528191	0.002970908	-0.001442717	-0.757198888	NA	1	10984
774	chr1	31158010	31158261	0.107424366	0.143015511	-0.035591145	-0.354563089	0.069162716	0.261979402	7008	4	0	0	12.3125	12.66666667	11.5	12	0.000601609	0.005466463	-0.004864853	-2.799028987	NA	1	2448
775	chr1	31190973	31191221	0.056921493	0.074116145	-0.017194652	-0.329913097	0.038235194	0.212729621	6306	1	0	0	12.08333333	11.75	12	12	8.41E-05	0.000500975	-0.000416888	-2.574786093	NA	1	10038
776	chr1	31191575	31191960	0.03203616	0.033787772	-0.001751612	-0.061977873	0.202478471	0.325727302	22732	4	0	0	10.22916667	11	10.75	11.75	8.49E-05	3.60E-05	4.89E-05	0.668716976	NA	1	17112
777	chr1	31194277	31194587	0.84685649	0.843647795	0.003208696	0.006948923	0.419571798	0.478753276	25101	4	0	0	12.3125	12.22916667	11.75	11.5	0.000328679	0.000795389	-0.00046671	-1.037147485	NA	1	9674
778	chr1	31246011	31246280	0.768769924	0.751154228	0.017615696	0.031926046	0.133988719	0.296042863	20350	2	0	0	9.708333333	11.33333333	11.5	11.5	0.000793038	0.001752414	-0.000959376	-1.474558463	NA	1	7330
779	chr1	31280122	31280512	0.24199311	0.175981568	0.066011542	0.411616915	0.001681518	0.029585359	1509	3	0	0	11.72222222	12.58333333	12	12	0.003043636	0.002208686	0.00083495	0.595602346	NA	1	13730
780	chr1	31380845	31381078	0.046926108	0.04803971	-0.001113602	-0.027949836	0.76471163	0.779958272	26031	1	0	0	11.41666667	11.08333333	12	11	9.71E-05	0.000102661	-5.54E-06	-0.080046808	NA	1	24842
781	chr1	31381539	31381966	0.1073263	0.10590764	0.00141866	0.030680188	0.454537175	0.507291689	23789	4	0	0	12.97916667	12.5625	12	12	0.000257045	0.000409954	-0.000152909	-0.434868096	NA	1	16889
782	chr1	31538413	31538938	0.043421746	0.04576902	-0.002347274	-0.076522996	0.08426145	0.274038872	21030	11	0	0	12.6969697	13.08333333	11.81818182	11.81818182	6.43E-05	6.33E-05	9.89E-07	-0.238140443	NA	1	26223
783	chr1	31628101	31628493	0.062900177	0.066485423	-0.003585246	-0.069262503	0.431468088	0.488735771	23439	1	0	0	11.25	11.41666667	12	12	0.000129581	0.000114363	1.52E-05	0.180236183	NA	1	22504
784	chr1	31654423	31654833	0.209790278	0.123786072	0.086004206	0.718822682	0.005475967	0.06854641	2121	3	0	0	11.63888889	11.25	12	11	0.010446012	0.006487354	0.003958657	0.611136595	NA	1	13443
785	chr1	31712079	31712812	0.054260096	0.058408452	-0.004148356	-0.090251443	0.431145767	0.48847487	23434	1	0	0	9.333333333	9.166666667	11	10	0.000416584	0.000251142	0.000165442	0.730102243	NA	1	12979
786	chr1	31769247	31769978	0.074532144	0.078273113	-0.003740969	-0.072795304	0.236299832	0.344500273	18210	15	0	0	12.13333333	12.49444444	11.8	11.93333333	7.74E-05	8.52E-05	-7.82E-06	-0.018926554	NA	1	26134
787	chr1	31885795	31887010	0.04564809	0.046352269	-0.000704178	0.002504748	0.153078834	0.302820275	26050	11	0	0	12	12.18939394	11.90909091	11.72727273	7.85E-05	7.76E-05	9.03E-07	-0.002031131	NA	1	26502
788	chr1	32052472	32052771	0.742603173	0.825151727	-0.082548554	-0.14453755	0.000165108	0.005385296	5737	2	0	0	11.04166667	11.375	12	11.5	0.001766104	0.003666312	-0.001900208	-1.081139951	NA	1	7168
789	chr1	32054342	32054843	0.101756204	0.081072926	0.020683278	0.296993886	0.033045422	0.199931275	5362	3	0	0	10.02777778	10.55555556	11.33333333	11.66666667	0.000797542	0.000571614	0.000225928	0.452411632	NA	1	16535
790	chr1	32083150	32084069	0.078231723	0.087308982	-0.009077259	-0.140980953	0.100171535	0.282638461	9812	5	0	0	11.83333333	12.93333333	11.8	12	0.000371165	0.000505433	-0.000134268	-0.570610045	NA	1	14181
791	chr1	32110211	32110961	0.039069711	0.04318944	-0.004119728	-0.121237025	0.092924859	0.279447673	16000	16	0	0	13.046875	13.07291667	11.8125	11.75	6.35E-05	9.35E-05	-3.00E-05	-0.53173996	NA	1	19279
792	chr1	32169538	32169869	0.117672944	0.077769015	0.039903928	0.509152801	0.000211831	0.006464505	2644	5	0	0	12.73333333	11.68333333	12	11.8	0.001065995	0.000327067	0.000738929	0.835800723	NA	1	9874
793	chr1	32180132	32180487	0.058826548	0.092734312	-0.033907764	-0.558237934	0.000149041	0.004952489	3268	2	0	0	12.08333333	11.91666667	12	11	0.00017158	0.00094524	-0.00077366	-3.045222275	NA	1	8055
794	chr1	32208487	32208704	0.817682563	0.817786269	-0.000103706	-2.30E-05	0.13436365	0.296107617	26546	4	0	0	11.60416667	11.3125	12	11.25	0.000526687	0.000509023	1.77E-05	-0.332037997	NA	1	21636
795	chr1	32221888	32222107	0.4622162	0.513519723	-0.051303523	-0.139075511	0.000860319	0.018128155	6118	2	0	0	14.54166667	13.83333333	12	11.5	0.00076136	0.001907708	-0.001146348	-1.22321641	NA	1	6749
796	chr1	32226147	32226535	0.095917868	0.093814579	0.002103289	0.036641336	0.669210058	0.694315242	25590	3	0	0	10.36111111	11.08333333	12	12	0.000251875	0.000255051	-3.18E-06	-0.059026743	NA	1	25541
797	chr1	32228348	32230252	0.058430572	0.062592192	-0.00416162	-0.091826854	0.153737107	0.303111592	15900	13	0	0	11.31410256	11.27564103	11.69230769	11.69230769	0.000382962	0.000270496	0.000112465	-0.543132945	NA	1	14679
798	chr1	32237828	32238661	0.12325769	0.149601414	-0.026343724	-0.189727224	0.007880928	0.087331388	4258	4	0	0	14.29166667	14.39583333	12	12	0.000864053	0.001490955	-0.000626902	-1.477737334	NA	1	8750
799	chr1	32254005	32254353	0.036069163	0.036964199	-0.000895037	-0.04021599	0.03370953	0.201719068	24773	4	0	0	12.875	12.39583333	11.25	11.75	3.49E-05	3.76E-05	-2.73E-06	-0.526680989	NA	1	25669
800	chr1	32403388	32404382	0.040292015	0.039497932	0.000794084	0.012823676	0.139066813	0.298161016	24977	4	0	0	11.89583333	12.22916667	12	11.75	8.71E-05	4.93E-05	3.77E-05	0.491651465	NA	1	18260
801	chr1	32410189	32410630	0.062737599	0.1848301	-0.122092501	-0.902330833	7.99E-06	0.000557969	380	4	0	0	13.16666667	13.58333333	12	12	0.000189407	0.006887368	-0.006697961	-2.814793455	NA	1	1682
802	chr1	32479103	32480583	0.038872613	0.04418276	-0.005310147	-0.105896685	0.122268874	0.291629192	13547	12	0	0	11.46527778	11.19444444	11.75	11.58333333	4.05E-05	0.000160826	-0.000120305	-0.828093305	NA	1	13984
803	chr1	32538206	32539052	0.034994318	0.037468793	-0.002474475	-0.079084739	0.133985181	0.296042863	20683	6	0	0	13.34722222	13.68055556	12	11.83333333	0.000105002	0.000161354	-5.64E-05	-0.716937891	NA	1	16546
804	chr1	32574062	32574318	0.040742389	0.043975112	-0.003232723	-0.095451846	0.071517286	0.26373127	18424	4	0	0	12.16666667	12.27083333	11.5	11.75	3.70E-05	9.19E-05	-5.49E-05	-1.227742923	NA	1	16650
805	chr1	32645155	32645814	0.042025082	0.042443982	-0.0004189	-0.030955271	0.307970842	0.391732183	25705	10	0	0	10.73333333	11.30833333	11.8	11.6	5.32E-05	9.46E-05	-4.14E-05	-0.57921269	NA	1	17819
806	chr1	32666232	32666460	0.062023899	0.065288698	-0.003264799	-0.080353696	0.078932386	0.271352433	18319	4	0	0	12.33333333	11.52083333	11.75	11.75	0.000101915	9.92E-05	2.69E-06	0.13444117	NA	1	25677
807	chr1	32670570	32671885	0.056733638	0.056871191	-0.000137552	-0.016528782	0.221019339	0.335624768	26275	17	0	0	12.5245098	12.47058824	11.88235294	11.94117647	0.000134733	0.000295394	-0.000160662	-0.354836676	NA	1	18614
808	chr1	32687522	32688040	0.030687469	0.031113204	-0.000425735	-0.028813636	0.260826115	0.358619024	25693	10	0	0	10.95	12.35833333	11.8	11.7	3.36E-05	3.36E-05	3.73E-08	-0.127835474	NA	1	26531
809	chr1	32705525	32707141	0.084392824	0.090050266	-0.005657442	-0.075173493	0.169663982	0.31013897	14522	5	0	0	10.95	10.91666667	11	11.4	0.000284624	0.001281012	-0.000996387	-0.176113656	NA	1	22588
810	chr1	32713919	32714186	0.09272331	0.098413323	-0.005690013	-0.042637882	0.408589876	0.469945396	23083	4	0	0	11.79166667	11.5	11.5	12	0.000417093	0.001719747	-0.001302654	-0.510747957	NA	1	15368
811	chr1	32740711	32741544	0.425193881	0.364716096	0.060477785	0.270796345	0.026555961	0.179176815	3935	4	0	0	11.83333333	12.375	11.75	12	0.005380711	0.020623522	-0.015242811	-1.45016728	NA	1	4553
812	chr1	32757415	32758034	0.061097412	0.062965279	-0.001867867	-0.036045676	0.364180526	0.433937392	22411	9	0	0	11.41666667	11.61111111	11.88888889	11.88888889	9.90E-05	0.000163413	-6.44E-05	-0.677574708	NA	1	16044
813	chr1	32800860	32802229	0.044483313	0.047518908	-0.003035595	-0.039021838	0.251765314	0.352838012	19165	10	0	0	11.85	11.85	11.7	11.7	0.000109195	0.000149218	-4.00E-05	-0.303022867	NA	1	19737
814	chr1	32817199	32817588	0.039780489	0.044138814	-0.004358324	-0.098026648	0.143986367	0.299548507	15451	3	0	0	10.30555556	10.91666667	10.66666667	11.66666667	8.14E-05	6.39E-05	1.74E-05	0.341330041	NA	1	21686
815	chr1	32826945	32828017	0.07492478	0.074957004	-3.22E-05	0.037426688	0.10862328	0.286247949	26495	10	0	0	12.30833333	12.61666667	12	12	0.000248411	0.000712184	-0.000463773	-0.445307165	NA	1	16664
816	chr1	32859771	32860348	0.052175466	0.061305502	-0.009130036	-0.169555995	0.107412283	0.285702046	9979	6	0	0	10.31944444	10.75	11.16666667	11.66666667	0.000133768	0.000266812	-0.000133044	-0.592079555	NA	1	13792
817	chr1	32892429	32892835	0.083562881	0.107961274	-0.024398394	-0.334305126	0.197791759	0.323161305	16250	1	0	0	11.25	10.08333333	10	11	0.000645415	0.004197316	-0.003551901	-2.701167604	NA	1	3277
818	chr1	32930501	32931061	0.047060188	0.044709444	0.002350744	0.07139746	0.319989845	0.400194564	21229	7	0	0	11.03571429	10.88095238	11.42857143	11.28571429	0.000828678	0.000176946	0.000651731	0.615808135	NA	1	13358
819	chr1	32966119	32966563	0.038773369	0.042157219	-0.003383849	-0.096773296	0.370506846	0.438855979	22415	1	0	0	14.33333333	13.25	12	12	4.60E-05	9.27E-05	-4.68E-05	-1.012577257	NA	1	17297
820	chr1	33005424	33005739	0.038202164	0.039289201	-0.001087036	-0.01980302	0.30521951	0.389744997	24347	2	0	0	10.83333333	12.29166667	12	12	7.15E-05	3.69E-05	3.46E-05	0.957012245	NA	1	18643
821	chr1	33116544	33117363	0.0346536	0.036528511	-0.001874911	-0.043587774	0.17195064	0.311347576	22388	10	0	0	10.35833333	11.11666667	11.2	11.7	2.80E-05	5.04E-05	-2.24E-05	-0.513285159	NA	1	20586
822	chr1	33168020	33168865	0.046745814	0.053223253	-0.006477439	-0.145316168	0.027892738	0.183714262	12023	6	0	0	12.51388889	12.26388889	11.66666667	12	7.19E-05	0.000118935	-4.71E-05	-0.708757367	NA	1	17273
823	chr1	33207637	33207874	0.042861522	0.047225364	-0.004363842	-0.114436769	0.146395617	0.300557039	15439	1	0	0	15.16666667	13.25	12	12	3.04E-05	5.48E-05	-2.44E-05	-0.850887898	NA	1	20230
824	chr1	33219428	33220028	0.043975221	0.046133415	-0.002158194	-0.041892209	0.308712156	0.392261677	21582	5	0	0	10.51666667	11.9	11.8	11.8	9.27E-05	0.000740734	-0.000648066	-1.078564148	NA	1	8640
825	chr1	33235495	33235718	0.514137142	0.483570108	0.030567034	0.080554011	0.018535889	0.148813985	12800	4	0	0	13.10416667	13.04166667	12	12	0.002342977	0.002061813	0.000281164	0.549573421	NA	1	14552
826	chr1	33282676	33283906	0.041539415	0.044644697	-0.003105282	-0.071848096	0.135793386	0.29677088	18784	19	0	0	11.62719298	11.69298246	11.84210526	11.68421053	6.34E-05	7.44E-05	-1.10E-05	-0.059141138	NA	1	25271
827	chr1	33351687	33352397	0.054312182	0.054542235	-0.000230054	-0.010519806	0.307384122	0.391304586	26106	8	0	0	11.08333333	11.21875	11.625	11.625	7.68E-05	0.000101265	-2.45E-05	-0.286844414	NA	1	20219
828	chr1	33358470	33359449	0.062342985	0.073816726	-0.011473741	-0.219335616	0.075339966	0.267636931	8469	4	0	0	11.5625	11.97916667	11.75	11.75	0.000104192	0.000924013	-0.000819821	-2.386724025	NA	1	7851
829	chr1	33366793	33367002	0.068212828	0.070958721	-0.002745892	-0.049781235	0.417641955	0.477246568	23234	1	0	0	15.08333333	13.33333333	12	12	6.52E-05	4.66E-05	1.86E-05	0.485656729	NA	1	21398
830	chr1	33429532	33430513	0.03610734	0.037376727	-0.001269386	-0.020902391	0.414754951	0.475051499	23926	9	0	0	11.78703704	12.03703704	11.77777778	11.88888889	2.94E-05	7.35E-05	-4.41E-05	-0.7667373	NA	1	17551
831	chr1	33438459	33438979	0.051616023	0.062533131	-0.010917108	-0.22844625	0.023950423	0.1696565	8723	3	0	0	13.05555556	13.19444444	11.66666667	12	0.000123358	0.000205024	-8.17E-05	-0.530775498	NA	1	15223
832	chr1	33502202	33502719	0.049092537	0.054575981	-0.005483444	-0.099700896	0.150886755	0.301993056	13281	7	0	0	11.71428571	11.3452381	11.85714286	11.71428571	9.49E-05	0.000153132	-5.82E-05	-0.904348373	NA	1	16435
833	chr1	33516595	33516933	0.592101003	0.599834103	-0.007733101	-0.022211166	0.329058933	0.407106927	22101	2	0	0	11.25	11.45833333	12	11.5	0.000233269	0.000384981	-0.000151712	-0.776559561	NA	1	13241
834	chr1	33546525	33547243	0.045076173	0.048797305	-0.003721133	-0.090185492	0.148587825	0.301240529	17063	13	0	0	11.78205128	11.62820513	11.76923077	12	0.000113794	7.16E-05	4.22E-05	0.506025358	NA	1	17728
835	chr1	33592892	33593155	0.033975799	0.03417664	-0.000200841	-0.015272506	0.609109444	0.641008045	26164	4	0	0	10.25	9.9375	11.75	11.5	6.54E-05	7.31E-05	-7.78E-06	-0.110232212	NA	1	24195
836	chr1	33612977	33613321	0.790928986	0.755903816	0.035025169	0.093118462	0.009516892	0.098739152	10931	6	0	0	13	12.95833333	11.83333333	12	0.00112182	0.000947189	0.000174631	-0.377055108	NA	1	18119
837	chr1	33625260	33625527	0.86535133	0.855643551	0.009707779	0.016853709	0.190644826	0.319777476	23135	3	0	0	11.30555556	11.11111111	12	11.66666667	0.000303512	0.0003641	-6.06E-05	-0.488595061	NA	1	16268
838	chr1	33646614	33647878	0.038397533	0.041822448	-0.003424914	-0.093909706	0.2115418	0.330447946	17876	10	0	0	12.89166667	13.24166667	11.9	11.5	5.64E-05	6.18E-05	-5.44E-06	-0.053644746	NA	1	25395
839	chr1	33721449	33721703	0.036966328	0.033813032	0.003153296	0.100266745	0.34414949	0.418117998	21853	1	0	0	8.833333333	9.916666667	11	12	8.48E-05	4.85E-05	3.64E-05	0.808067728	NA	1	18438
840	chr1	33741775	33742381	0.7965685	0.807350046	-0.010781545	-0.024271573	0.124289179	0.291966192	21728	4	0	0	13.08333333	12.95833333	12	12	0.001081838	0.000710021	0.000371817	-0.004852938	NA	1	26442
841	chr1	33745742	33745990	0.842374796	0.839667186	0.002707609	0.00427835	0.071108024	0.263546479	25679	4	0	0	11.3125	11.3125	11.5	11.75	0.000597114	0.000520279	7.68E-05	-0.21648758	NA	1	21693
842	chr1	33772147	33773104	0.209337778	0.210396605	-0.001058827	-1.30E-05	0.482761721	0.531165476	26550	4	0	0	14.72916667	15.0625	12	12	0.001325661	0.004380661	-0.003055	-0.820603742	NA	1	10072
843	chr1	33814784	33815770	0.037570271	0.039170293	-0.001600022	-0.039717768	0.124918505	0.291966192	23109	4	0	0	10.39583333	10.0625	11.25	11	3.66E-05	6.89E-05	-3.23E-05	-0.899781393	NA	1	18963
844	chr1	33815951	33816193	0.033001254	0.028558649	0.004442606	0.129236206	0.038473055	0.213290875	15270	5	0	0	11.3	10.6	12	11.4	6.37E-05	3.82E-05	2.55E-05	0.307192782	NA	1	20022
845	chr1	33896003	33896929	0.068627006	0.074743399	-0.006116393	-0.078738929	0.154825589	0.303576685	13535	6	0	0	10.44444444	11.45833333	11.5	11.66666667	0.000155313	0.00032446	-0.000169146	-1.042959155	NA	1	12891
846	chr1	33938026	33938328	0.031272552	0.034550542	-0.003277991	-0.104331316	0.249543884	0.351695026	18837	6	0	0	12.375	12.73611111	11.66666667	11.83333333	2.71E-05	6.91E-05	-4.20E-05	-1.023876178	NA	1	17751
847	chr1	34090606	34090854	0.742484008	0.700288466	0.042195542	0.111846475	0.020878601	0.159015166	8569	4	0	0	13	12.89583333	12	12	0.001323394	0.002598012	-0.001274618	-0.65449127	NA	1	12645
848	chr1	34098897	34099119	0.094757854	0.058900393	0.035857461	0.604474292	0.0013258	0.025178815	3045	1	0	0	10.75	11.16666667	12	12	0.000772798	0.000978841	-0.000206043	-0.340983459	NA	1	18902
849	chr1	34628784	34630976	0.049961725	0.051391077	-0.001429352	-0.02926363	0.302291358	0.387571738	23537	17	0	0	10.60784314	11.06862745	11.58823529	11.76470588	9.15E-05	0.000484875	-0.000393327	-0.395182587	NA	1	17712
850	chr1	34642383	34643024	0.101745037	0.109225093	-0.007480056	-0.003684199	0.153712219	0.303111592	25797	9	0.111111111	0	11.15740741	11.41666667	11.66666667	11.77777778	0.000732648	0.003688617	-0.003410489	-1.527684295	NA	1	4116
851	chr1	35227029	35227276	0.743560932	0.730632791	0.012928142	0.029494807	0.171980745	0.31138085	20799	4	0	0	12.25	12.29166667	11.75	12	0.000659537	0.001175279	-0.000515742	-0.487059119	NA	1	15835
852	chr1	35246877	35247599	0.037764573	0.039358367	-0.001593794	-0.034068507	0.30388881	0.388665979	23124	4	0	0	13.8125	14.02083333	12	12	5.95E-05	4.20E-05	1.75E-05	0.416163249	NA	1	21669
853	chr1	35250419	35250736	0.778282265	0.762777907	0.015504359	0.045123119	0.163721719	0.307677936	18133	3	0	0	12.77777778	12.47222222	11.66666667	12	0.000553729	0.001027285	-0.000473556	-1.515908769	NA	1	9637
854	chr1	35258565	35258791	0.043818261	0.047285979	-0.003467718	-0.081813905	0.186858256	0.317913316	17731	3	0	0	12.05555556	12.22222222	12	12	5.08E-05	7.70E-05	-2.62E-05	-0.246315445	NA	1	21046
855	chr1	35325183	35325550	0.034302182	0.036433196	-0.002131014	-0.060881069	0.159564144	0.305623467	21661	8	0	0	11.69791667	12.0625	12	11.875	3.24E-05	3.51E-05	-2.79E-06	0.003468825	NA	1	26472
856	chr1	35331704	35332409	0.038800193	0.039460395	-0.000660202	-0.021349273	0.083461577	0.273906887	25243	4	0	0	10.77083333	12.22916667	11.5	11.75	6.43E-05	5.21E-05	1.22E-05	0.232066347	NA	1	23001
857	chr1	35334305	35334506	0.947687012	0.943420199	0.004266813	0.006438157	0.234917878	0.343621269	25204	2	0	0	10.66666667	9.458333333	12	11.5	3.43E-05	0.000128722	-9.44E-05	-1.388320158	NA	1	14760
858	chr1	35350879	35351854	0.40190927	0.46803383	-0.06612456	-0.240048796	0.08204707	0.273013461	7971	6	0	0	11.23611111	11.83333333	11.5	11.66666667	0.005551135	0.022303834	-0.016752699	-2.021686748	NA	1	2242
859	chr1	35394748	35396206	0.037254901	0.040859626	-0.003604725	-0.104593911	0.357373435	0.428190113	22159	4	0	0	11.75	10.41666667	12	12	5.74E-05	9.60E-05	-3.86E-05	-0.642893864	NA	1	18160
860	chr1	35442238	35442936	0.766666182	0.780118173	-0.01345199	-0.035009911	0.348516146	0.421305127	21961	4	0	0	12.79166667	13.79166667	12	12	0.001214519	0.008824072	-0.007609553	-3.075079509	NA	1	1414
861	chr1	35450650	35451037	0.052050545	0.051747262	0.000303284	0.011750377	0.185616669	0.317274033	25964	5	0	0	9.333333333	10.7	11.8	11.8	0.000136346	0.000104089	3.23E-05	0.597645475	NA	1	18970
862	chr1	35497122	35497587	0.034752939	0.037778394	-0.003025454	-0.080224073	0.182000596	0.315535838	19022	7	0	0	10.60714286	11.14285714	10.85714286	11.57142857	4.75E-05	7.40E-05	-2.65E-05	-0.64368589	NA	1	19844
863	chr1	35544928	35545303	0.047773262	0.048852925	-0.001079663	-0.027713341	0.400106087	0.46262593	24363	4	0	0	10.89583333	11	11.5	11	0.000118361	7.66E-05	4.18E-05	0.243694968	NA	1	21111
864	chr1	35586332	35586591	0.213282761	0.213610938	-0.000328177	0.014173695	0.625791526	0.655880507	25904	4	0	0	11.83333333	12.95833333	11.75	11.75	0.005800058	0.021507026	-0.015706967	-1.421136112	NA	1	4707
865	chr1	35657468	35658811	0.035998221	0.037757195	-0.001758974	-0.058387944	0.294678398	0.381886634	22713	12	0	0	11.31944444	12.13194444	11.83333333	12	5.06E-05	6.54E-05	-1.47E-05	-0.284961735	NA	1	22348
866	chr1	35734224	35734855	0.042021474	0.04586601	-0.003844536	-0.121887172	0.035002698	0.205148261	16736	9	0	0	12.14814815	11.63888889	11.66666667	11.66666667	5.53E-05	8.03E-05	-2.49E-05	-0.740615617	NA	1	20130
867	chr1	36022681	36023834	0.054906425	0.061767476	-0.006861051	-0.132978227	0.113517589	0.288298096	11601	14	0	0	12.07738095	12.24404762	11.71428571	11.5	0.000153948	0.000281904	-0.000127957	-0.685188683	NA	1	13772
868	chr1	36038928	36040051	0.184501675	0.164120282	0.020381393	0.20618733	0.089008477	0.276557723	8544	8	0	0	11.98958333	12.20833333	12	11.625	0.001356063	0.005678457	-0.004322394	0.117511783	NA	1	23921
869	chr1	36042433	36043444	0.515622561	0.677941571	-0.16231901	-0.451658068	5.39E-08	1.49E-05	789	8	0	0	11.75	12.1875	11.75	11.875	0.003186878	0.005082867	-0.001895989	-0.141890881	NA	1	23380
870	chr1	36106970	36107261	0.042522897	0.041796509	0.000726388	0.010442427	0.251072466	0.352435972	25116	6	0	0	11.125	11.56944444	11.83333333	12	6.24E-05	5.90E-05	3.42E-06	0.105655573	NA	1	25469
871	chr1	36173407	36173979	0.066209002	0.070362107	-0.004153105	-0.068541985	0.141356644	0.298897598	15916	4	0	0	11.39583333	11.29166667	11.5	11.25	0.000219292	0.000278737	-5.94E-05	-1.1289799	NA	1	16353
872	chr1	36184249	36184774	0.071282107	0.070282533	0.000999574	0.008295789	0.384352945	0.450155308	24835	5	0	0	11.05	10.38333333	11.6	11.6	0.000202866	0.000344515	-0.000141648	-0.430590025	NA	1	16984
873	chr1	36234925	36235800	0.041845214	0.04572988	-0.003884666	-0.099532145	0.125000403	0.291966192	16625	12	0	0	12.50694444	12.00694444	11.83333333	11.91666667	4.53E-05	6.95E-05	-2.42E-05	-0.549500898	NA	1	20280
874	chr1	36273500	36274461	0.04353592	0.047127369	-0.003591449	-0.082447772	0.171050806	0.310841813	17391	4	0	0	12.52083333	12.0625	12	11.75	8.30E-05	8.42E-05	-1.16E-06	-0.448851985	NA	1	26168
875	chr1	36348502	36349731	0.060127397	0.065080867	-0.00495347	-0.103363515	0.188454379	0.318709628	15693	8	0	0	11.03125	11.83333333	11.25	11.25	0.000128836	0.000197877	-6.90E-05	-0.600330852	NA	1	15803
876	chr1	36396250	36397262	0.044341095	0.046224419	-0.001883325	-0.038622482	0.257574269	0.356502165	22369	13	0	0	10.58974359	10.55769231	11.61538462	11.15384615	8.51E-05	0.000100985	-1.58E-05	-0.144414359	NA	1	23318
877	chr1	36549555	36549965	0.157574108	0.162679426	-0.005105318	-0.147520705	0.089396953	0.276742395	13897	3	0	0	12.58333333	12.22222222	12	11.66666667	0.000299935	0.000318533	-1.86E-05	-0.939913619	NA	1	21409
878	chr1	36554326	36554955	0.033372702	0.033750465	-0.000377763	0.004212634	0.283853152	0.37398948	25795	6	0	0	10.94444444	11.09722222	11.5	11.5	3.16E-05	4.14E-05	-9.84E-06	-0.1694338	NA	1	23640
879	chr1	36590762	36591121	0.060948484	0.059056548	0.001891936	0.038993635	0.572587281	0.608501474	24983	1	0	0	11.16666667	11.25	12	11	7.62E-05	0.000168416	-9.22E-05	-1.143935721	NA	1	14834
880	chr1	36614856	36615462	0.037398864	0.04073057	-0.003331706	-0.10596049	0.219987864	0.335016507	18140	7	0	0	10.73809524	11.78571429	11.28571429	12	9.29E-05	9.44E-05	-1.56E-06	-0.023409887	NA	1	26047
881	chr1	36621452	36622310	0.0795553	0.084815797	-0.005260497	-0.004114604	0.014384584	0.128578866	25712	5	0	0	11.25	11.4	12	11.8	0.000147273	0.000258794	-0.000111522	-0.223357416	NA	1	21540
882	chr1	36641757	36642461	0.787564267	0.818662777	-0.03109851	-0.068131004	0.012263865	0.117002776	14658	3	0	0	12.16666667	11.75	12	11.66666667	0.000689831	0.000927525	-0.000237694	0.066832043	NA	1	25078
883	chr1	36643956	36644327	0.465541182	0.604857228	-0.139316046	-0.352200425	9.42E-07	0.000112177	1351	4	0	0	12.10416667	11.85416667	12	11.75	0.003557119	0.003531673	2.54E-05	-0.589423805	NA	1	20037
884	chr1	36689760	36690087	0.031092375	0.033717082	-0.002624707	-0.078929898	0.218298333	0.334164794	20226	7	0	0	11	13.07142857	12	12	5.23E-05	5.34E-05	-1.12E-06	-0.503652242	NA	1	26183
885	chr1	36771831	36773009	0.056449606	0.052653523	0.003796084	-0.004813447	0.122576627	0.291629192	25575	10	0	0	11.35833333	11.38333333	11.5	11.7	0.000277766	0.000142947	0.000134819	0.159063565	NA	1	22996
886	chr1	36786501	36789402	0.171432016	0.197389319	-0.025957303	-0.194095886	0.100582421	0.282638461	9445	13	0	0	11.55128205	11.88461538	11.53846154	11.61538462	0.001879294	0.007536788	-0.005657494	-1.781125666	NA	1	3029
887	chr1	36807363	36807584	0.703154824	0.728069276	-0.024914452	-0.070443862	0.039229901	0.215497629	14294	3	0	0	14.16666667	13.5	12	12	0.000761828	0.000692132	6.97E-05	-0.269422992	NA	1	20532
888	chr1	36851090	36851873	0.123736204	0.130849574	-0.00711337	-0.121634705	0.088897476	0.276501645	11344	8	0	0	12.875	12.09375	11.875	11.875	0.000457603	0.000481488	-2.39E-05	-0.903677516	NA	1	20332
889	chr1	36863212	36863603	0.047242998	0.048653203	-0.001410205	-0.0388838	0.278856821	0.370534438	23583	5	0	0	10.43333333	11.4	11.4	11.8	0.000104753	8.89E-05	1.58E-05	-0.06040447	NA	1	25245
890	chr1	36915797	36916324	0.05770992	0.058988611	-0.001278691	-0.052469984	0.111059095	0.287577493	23902	11	0	0	10.91666667	11.4469697	11.45454545	11.63636364	0.000142286	0.000232954	-9.07E-05	-0.837011307	NA	1	14887
891	chr1	36929415	36930131	0.034964818	0.038125716	-0.003160898	-0.087467874	0.137235638	0.297321409	18634	6	0	0	11.45833333	12.27777778	11.66666667	11.66666667	3.02E-05	6.13E-05	-3.11E-05	-0.761556035	NA	1	19138
892	chr1	37498378	37500624	0.119094647	0.122481745	-0.003387098	-0.051666659	0.208720429	0.32914559	17986	10	0	0	11.48333333	11.30833333	11.5	12	0.000299982	0.000340966	-4.10E-05	0.210110276	NA	1	21837
893	chr1	37783612	37784258	0.085512851	0.091108555	-0.005595704	-0.024717797	0.656520402	0.683205295	25513	4	0	0	13.02083333	11.97916667	11.75	12	0.000624739	0.002038033	-0.001413294	0.072563014	NA	1	24968
894	chr1	37939724	37940650	0.050791164	0.055424007	-0.004632843	-0.059807918	0.135519971	0.29655116	15905	11	0	0	11.62121212	12.15151515	11.36363636	11.63636364	7.95E-05	0.000112248	-3.27E-05	-0.336188124	NA	1	19006
895	chr1	37980072	37980565	0.031035365	0.031355311	-0.000319946	0.004296051	0.225427046	0.337991485	25919	6	1.333333333	1.166666667	9.527777778	10.16666667	10	10.16666667	3.75E-05	4.68E-05	-9.37E-06	-0.112148978	NA	1	24047
896	chr1	38019607	38019823	0.052123975	0.054715982	-0.002592007	-0.089858985	0.127831886	0.293482935	20321	3	0	0	10.66666667	11.11111111	11.66666667	12	0.000103268	6.51E-05	3.81E-05	-0.007877277	NA	1	26372
897	chr1	38022453	38022719	0.193898847	0.268263103	-0.074364256	-0.367510785	0.004991188	0.064296961	2061	5	0	0	11.45	10.95	11.6	11.6	0.000833416	0.009042957	-0.008209541	-2.536388054	NA	1	1289
898	chr1	38061429	38061740	0.046455878	0.046500295	-4.44E-05	-0.013766588	0.243340462	0.348454198	26466	7	0	0	11.02380952	10.82142857	11.85714286	11.71428571	0.000138199	0.000104636	3.36E-05	0.520797867	NA	1	18800
899	chr1	38099678	38100864	0.051777871	0.056512867	-0.004734996	-0.103585673	0.185095879	0.317107072	15496	10	0	0	12.39166667	12.3	11.7	11.7	0.00017587	0.00043887	-0.000263	-1.009510485	NA	1	11513
900	chr1	38156043	38156279	0.032071242	0.034903694	-0.002832452	-0.079770891	0.229544002	0.340310796	19597	6	0	0	11.70833333	12.63888889	11.5	11.66666667	5.24E-05	4.92E-05	3.25E-06	-0.028904914	NA	1	25934
901	chr1	38157296	38158586	0.04869606	0.051266891	-0.00257083	-0.045439925	0.3185817	0.399286102	21183	8	0	0	11.75	11.44791667	11.875	11.25	0.00015457	0.000215254	-6.07E-05	-0.784740775	NA	1	16263
902	chr1	38200920	38201200	0.072611284	0.07682546	-0.004214176	-0.029491141	0.078166158	0.270293238	20801	3	0	0	13.19444444	14.58333333	12	12	0.000448787	0.000901265	-0.000452478	-1.004807238	NA	1	9784
903	chr1	38218191	38218977	0.06130568	0.073063334	-0.011757654	-0.183061707	0.290382113	0.37880511	20349	3	0	0	12.86111111	12.91666667	12	12	0.000116691	0.003061728	-0.002945037	-3.59378075	NA	1	3839
904	chr1	38219703	38220012	0.045681732	0.046168544	-0.000486812	-0.009272765	0.078011639	0.27015263	25575	2	0	0	13.20833333	13.83333333	12	12	0.000137408	0.000118581	1.88E-05	-0.17707892	NA	1	22573
905	chr1	38227080	38227741	0.446415552	0.493687803	-0.047272251	-0.148655215	0.188536852	0.318709628	15706	4	0	0	13.375	12.75	12	11.75	0.008403455	0.015394275	-0.00699082	-0.979256505	NA	1	8169
906	chr1	38229839	38230888	0.065670645	0.082772444	-0.017101799	-0.324954321	0.132041257	0.295340017	11867	7	0	0	11.79761905	12.28571429	11.42857143	11.71428571	0.000324476	0.001809327	-0.001484851	-2.676157825	NA	1	5917
907	chr1	38259096	38260427	0.057705408	0.057617246	8.82E-05	-0.026190086	0.132117802	0.295350269	26376	13	0	0	12.51282051	12.77564103	11.92307692	11.92307692	0.000217612	0.00013901	7.86E-05	0.265962739	NA	1	20604
908	chr1	38273375	38274402	0.041740509	0.044888978	-0.003148468	-0.053387643	0.286811336	0.376134402	20245	11	0	0	9.424242424	9.356060606	11.45454545	11.09090909	7.27E-05	0.000126929	-5.42E-05	0.257396138	NA	1	20798
909	chr1	38325151	38325999	0.049325136	0.049770205	-0.000445069	-0.023574548	0.185391101	0.317127358	25661	8	0	0	10.82291667	11.6875	11.875	11.625	8.93E-05	7.69E-05	1.24E-05	-0.081307479	NA	1	24757
910	chr1	38397237	38397721	0.053382997	0.060538474	-0.007155477	-0.147681899	0.080264536	0.27233338	11301	6	0	0	11.19444444	11.58333333	11.66666667	11.66666667	7.99E-05	0.000145717	-6.58E-05	-0.789613529	NA	1	15962
911	chr1	38455233	38455769	0.033024886	0.037915304	-0.004890417	-0.149874401	0.066282994	0.259181727	14298	7	0	0	13.22619048	12.71428571	11.85714286	11.57142857	4.70E-05	5.18E-05	-4.82E-06	-0.159654028	NA	1	25063
912	chr1	38461585	38461988	0.161968658	0.114779369	0.047189289	0.418972369	0.04790771	0.234524106	5423	2	0	0	12.66666667	12.54166667	12	11.5	0.004370202	0.003306005	0.001064197	1.100716026	NA	1	6982
913	chr1	38470618	38471396	0.06037169	0.062647624	-0.002275933	-0.055074622	0.246961598	0.350220619	21239	5	0	0	11.83333333	12.85	12	12	0.000155046	0.000112222	4.28E-05	0.260168113	NA	1	20730
914	chr1	38478083	38478727	0.043367201	0.046835711	-0.00346851	-0.1027064	0.19093182	0.319923647	17727	14	0	0	12.16666667	12.30357143	11.71428571	11.71428571	8.73E-05	9.94E-05	-1.21E-05	-0.11266403	NA	1	24028
915	chr1	38510103	38513642	0.055653266	0.050926049	0.004727217	0.06107785	0.069209667	0.261979402	15705	17	0	0	11.09803922	11.53431373	11.47058824	11.82352941	0.000183466	0.000128256	5.52E-05	0.115404015	NA	1	23979
916	chr1	38941920	38942404	0.062027374	0.062344834	-0.00031746	0.010151303	0.086805812	0.275501046	25926	3	0	0	11.36111111	10.97222222	12	11.66666667	0.000297479	0.000461868	-0.000164389	-0.032185148	NA	1	25866
917	chr1	39044060	39044561	0.065382786	0.094539079	-0.029156293	-0.553043613	0.051467226	0.240617898	5677	5	0	0	11.83333333	12.2	12	12	0.000276765	0.004778715	-0.004501951	-3.458449745	NA	1	2635
918	chr1	39174380	39174940	0.700440982	0.684563187	0.015877795	0.036637502	0.192621019	0.320914159	19547	5	0	0	12.55	12.48333333	11.4	12	0.005908799	0.005782168	0.00012663	-0.535245958	NA	1	14861
919	chr1	39269730	39270251	0.080738753	0.081740988	-0.001002235	-0.04367189	0.474534811	0.524034163	24528	4	0	0	11.85416667	12.6875	11.75	12	0.000348213	0.000293621	5.46E-05	-0.279552392	NA	1	20307
920	chr1	39283610	39284576	0.066916063	0.074881082	-0.007965019	-0.231854509	0.002662793	0.041270965	10616	5	0	0	11.98333333	11.91666667	11.6	11.8	0.000266931	0.000443563	-0.000176632	-1.759502288	NA	1	12766
921	chr1	39324816	39325721	0.068993197	0.071047804	-0.002054607	-0.021707207	0.274441938	0.367815924	22199	11	0	0	11.25	11.5530303	11.81818182	11.54545455	0.000104696	0.000182749	-7.81E-05	-0.211497257	NA	1	21806
922	chr1	39338480	39339349	0.064506371	0.069256429	-0.004750058	-0.104741265	0.094833802	0.280633086	14579	10	0	0	12.71666667	12.23333333	11.9	11.9	7.93E-05	0.000148327	-6.91E-05	-0.729531919	NA	1	15801
923	chr1	39456656	39457271	0.065808975	0.070408503	-0.004599528	-0.102070934	0.183350658	0.316019213	15404	11	0	0	11.43181818	11.6969697	11.81818182	11.63636364	0.000308773	0.000175688	0.000133085	0.175890156	NA	1	22600
924	chr1	39547014	39547959	0.121795971	0.174975104	-0.053179133	-0.305334302	0.048195261	0.235314598	5437	4	0	0	10.66666667	10.33333333	11.75	11.5	0.001332749	0.007569796	-0.006237046	-1.622611217	NA	1	3647
925	chr1	39570666	39571859	0.043494347	0.046861227	-0.00336688	-0.070488289	0.077196231	0.269466203	18044	5	0	0	11.35	10.93333333	11.8	11.8	6.88E-05	7.99E-05	-1.10E-05	0.025743996	NA	1	26004
926	chr1	39874019	39875239	0.039481515	0.053570384	-0.014088869	-0.308108589	0.010161697	0.103131904	7371	14	0	0	11.93452381	12.22619048	11.92857143	11.78571429	7.68E-05	0.000351995	-0.000275231	-1.390097165	NA	1	11370
927	chr1	39956425	39958137	0.061534653	0.054725147	0.006809506	0.140450599	0.10515489	0.284670413	11653	11	0	0	11.23484848	11.6969697	11.81818182	11.81818182	0.000196505	0.000353616	-0.000157111	-0.44962729	NA	1	16587
928	chr1	39980366	39981768	0.208122233	0.195109243	0.01301299	0.092577111	0.639344773	0.667923339	25414	2	0	0	13.875	13.16666667	12	12	0.007327179	0.005792696	0.001534483	0.477404238	NA	1	16019
929	chr1	40041318	40042667	0.110113341	0.114373188	-0.004259847	-0.102027404	0.201529863	0.32513937	16456	10	0	0	12.10833333	12.3	11.7	11.6	0.000243108	0.000469752	-0.000226645	-0.678440755	NA	1	12245
930	chr1	40105011	40105707	0.337505754	0.376333414	-0.03882766	-0.164557172	0.050556376	0.239783508	5595	6	0	0	12.15277778	12.13888889	11.83333333	12	0.001616329	0.010871047	-0.009254719	-2.287206996	NA	1	1593
931	chr1	40136989	40138087	0.105954772	0.158696952	-0.05274218	-0.533600094	0.000300502	0.008389412	1834	6	0	0	13.09722222	13.27777778	11.66666667	11.83333333	0.000282407	0.005155915	-0.004873507	-2.756697492	NA	1	2442
932	chr1	40149432	40150013	0.09029882	0.089732659	0.000566162	0.019666518	0.39612247	0.459340128	25436	3	0	0	12.91666667	13.25	12	12	0.00034848	0.000648186	-0.000299707	-0.644097693	NA	1	12825
933	chr1	40156931	40158514	0.054616055	0.0575734	-0.002957345	-0.039899799	0.263182292	0.360217025	19398	15	0	0	11.91666667	12.03888889	11.66666667	11.8	0.00011747	0.000871654	-0.000754184	-0.309250448	NA	1	19591
934	chr1	40204313	40204739	0.046865604	0.046042617	0.000822987	0.014141287	0.442536828	0.497769564	24922	8	0	0	10.125	10.96875	10.875	11.125	0.000158049	0.000123177	3.49E-05	0.536150254	NA	1	18610
935	chr1	40235768	40237190	0.23222991	0.211049272	0.021180637	0.13200903	0.540380894	0.580475437	24716	1	0	0	7.833333333	7.666666667	12	9	0.011182369	0.012435374	-0.001253004	-0.153223973	NA	1	23120
936	chr1	40253684	40255172	0.059133393	0.061138792	-0.002005399	-0.019783428	0.285231796	0.375026206	22583	12	0	0	11.26388889	10.93055556	11.66666667	11.66666667	9.14E-05	0.000127122	-3.57E-05	-0.358591737	NA	1	18530
937	chr1	40348942	40349288	0.037976757	0.040317438	-0.002340681	-0.072334268	0.182645111	0.315661364	21048	6	0	0	12.63888889	12.375	12	11.83333333	5.64E-05	3.66E-05	1.99E-05	0.713684439	NA	1	21115
938	chr1	40366596	40368213	0.044243077	0.04510039	-0.000857313	-0.016556625	0.274748195	0.368022026	24862	11	0	0	12.12121212	11.92424242	11.81818182	11.81818182	6.35E-05	6.37E-05	-1.45E-07	-0.071006689	NA	1	26500
939	chr1	40420488	40421366	0.059809148	0.062218003	-0.002408855	-0.026814109	0.226620809	0.338693912	21276	12	0	0	10.61805556	11.27777778	11.66666667	11.41666667	0.000127669	0.00013901	-1.13E-05	0.314466692	NA	1	23229
940	chr1	40505412	40506703	0.036614717	0.038517519	-0.001902802	-0.072701281	0.193729228	0.321268645	22322	18	0	0	11.34722222	11.39351852	11.55555556	11.61111111	7.78E-05	6.80E-05	9.74E-06	-0.504344773	NA	1	23669
941	chr1	40562667	40563128	0.040751974	0.042158823	-0.001406849	-0.047781524	0.11409333	0.288529428	23591	6	0	0	13.38888889	12.875	11.83333333	12	4.37E-05	4.48E-05	-1.02E-06	-0.320489625	NA	1	26215
942	chr1	40598509	40599209	0.22660851	0.219637576	0.006970934	0.102023965	0.307533318	0.391414502	20860	4	0	0	14.5	13.58333333	12	12	0.002780434	0.010101457	-0.007321023	-1.123802048	NA	1	6774
943	chr1	40626914	40627612	0.050163153	0.053906733	-0.003743581	-0.106951752	0.144883023	0.299752917	16999	9	0	0	11.13888889	11.26851852	11.66666667	11.55555556	0.000126288	9.69E-05	2.94E-05	0.185187087	NA	1	22370
944	chr1	40723387	40723698	0.039797007	0.041967647	-0.00217064	-0.053291584	0.209699184	0.329687594	21552	7	0	0	11.85714286	12.01190476	11.28571429	11.85714286	7.77E-05	6.05E-05	1.72E-05	-0.059164304	NA	1	25269
945	chr1	40723797	40724010	0.041848567	0.044638357	-0.00278979	-0.058816547	0.395425909	0.458780974	22883	7	0	0	11.20238095	11.1547619	11.71428571	11.71428571	6.71E-05	8.85E-05	-2.14E-05	0.09301915	NA	1	24490
946	chr1	40769187	40769871	0.340840274	0.322979187	0.017861087	0.056366835	0.66354569	0.689435216	25553	2	0	0	12.08333333	13.70833333	12	12	0.006474247	0.020779505	-0.014305258	-1.592785475	NA	1	3785
947	chr1	40781005	40781445	0.043791547	0.052827582	-0.009036034	-0.134130819	0.132309923	0.295350269	11893	4	0	0	10.35416667	11.10416667	11.5	11.5	0.000228823	0.00027248	-4.37E-05	0.629201796	NA	1	17599
948	chr1	40781680	40781956	0.117720376	0.153323052	-0.035602677	-0.185080333	0.053408753	0.243621972	5819	3	0	0	13.72222222	12.36111111	12	12	0.001372377	0.007651527	-0.00627915	-0.740024456	NA	1	11268
949	chr1	40782221	40783145	0.079119689	0.080929376	-0.001809687	-0.002925765	0.065660584	0.258686528	25959	8	0	0	11.95833333	12.44791667	11.875	12	0.000179632	0.000640844	-0.000461212	-1.08354014	NA	1	9718
950	chr1	40839216	40840022	0.057558582	0.065351702	-0.007793119	-0.144749664	0.070236468	0.262887012	10748	5	0	0	13.06666667	12.46666667	11.8	12	8.57E-05	0.000197211	-0.000111544	-0.624364933	NA	1	14193
951	chr1	40915606	40916072	0.040851342	0.038927579	0.001923763	0.03673457	0.280335462	0.371446899	22267	4	0	0	10.89583333	10.9375	11.5	11.25	4.63E-05	5.23E-05	-6.05E-06	-0.282090755	NA	1	24696
952	chr1	40942785	40943387	0.041077225	0.045361607	-0.004284382	-0.123956966	0.083417668	0.273906887	15628	8	0	0	12.11458333	13.05208333	12	12	4.90E-05	8.33E-05	-3.43E-05	-0.744424176	NA	1	18683
953	chr1	40974057	40974786	0.039966289	0.042838242	-0.002871954	-0.082000753	0.200659157	0.32460635	19464	14	0	0	12.55357143	12.82738095	11.64285714	11.78571429	8.78E-05	9.77E-05	-9.92E-06	-0.362776789	NA	1	23610
954	chr1	40997161	40997439	0.036989105	0.038544043	-0.001554938	-0.056167011	0.140711639	0.298773479	23216	7	0	0	11.96428571	12.27380952	11.71428571	11.85714286	5.88E-05	8.11E-05	-2.23E-05	-0.073447507	NA	1	24950
955	chr1	41119853	41120136	0.10895741	0.160514211	-0.051556801	-0.481338301	0.000734863	0.01615955	1899	3	0	0	13.72222222	12.55555556	12	12	0.000463711	0.002221891	-0.00175818	-2.398171601	NA	1	5386
956	chr1	41131112	41131378	0.026849655	0.031146883	-0.004297228	-0.159132043	0.065035131	0.257752312	15601	1	0	0	9.166666667	10	11	12	3.44E-05	2.81E-05	6.25E-06	0.289683245	NA	1	24636
957	chr1	41157163	41157975	0.053523802	0.053371811	0.00015199	-0.035244904	0.366159016	0.435357002	26241	13	0	0	10.55128205	10.63461538	11.76923077	11.69230769	0.000202128	0.000216642	-1.45E-05	-0.496180541	NA	1	22419
958	chr1	41249091	41250161	0.039138459	0.040676313	-0.001537855	-0.03779016	0.358614125	0.429192436	23265	9	0	0	9.814814815	10.72222222	11.55555556	11.66666667	8.67E-05	0.000155683	-6.90E-05	-0.740384922	NA	1	15809
959	chr1	41267920	41268398	0.041847268	0.064924967	-0.023077699	-0.531178582	0.000145475	0.004852205	4884	1	0	0	13.33333333	14.16666667	12	12	5.43E-05	0.000326741	-0.000272469	-2.589869652	NA	1	11402
960	chr1	41283841	41284591	0.190914133	0.261145371	-0.070231238	-0.38909587	0.002585901	0.040243646	1706	3	0	0	11.36111111	12.27777778	12	12	0.001734313	0.004885255	-0.003150941	-1.759782396	NA	1	3649
961	chr1	41284848	41285149	0.475436841	0.548124176	-0.072687335	-0.196299381	0.000701764	0.015643857	3514	2	0	0	9.583333333	11.29166667	11.5	12	0.0024133	0.005891044	-0.003477744	-0.215651626	NA	1	21708
962	chr1	41303356	41304436	0.643104596	0.701558685	-0.058454089	-0.129562997	0.010094163	0.102721358	6824	4	0	0	11.89583333	12.3125	11.75	12	0.002487835	0.012193594	-0.009705759	-1.726379304	NA	1	3253
963	chr1	41326950	41328285	0.041608032	0.043348789	-0.001740757	-0.038259323	0.203834522	0.326504167	22770	10	0	0	12.30833333	11.85833333	11.7	11.8	6.75E-05	8.97E-05	-2.22E-05	-0.242691952	NA	1	21139
964	chr1	41349741	41350293	0.257953788	0.238805155	0.019148633	0.11139359	0.474524702	0.524034163	24041	3	0	0	13.52777778	13.38888889	12	12	0.006732743	0.007776232	-0.001043489	-0.10363147	NA	1	24236
965	chr1	41444871	41446116	0.040936695	0.050595781	-0.009659086	-0.185176789	0.097847466	0.28167938	9443	11	0	0	11.64393939	11.78030303	11.54545455	11.54545455	8.08E-05	0.000401628	-0.000320807	-1.275103231	NA	1	10898
966	chr1	41483419	41483693	0.755480458	0.733181846	0.022298612	0.041733872	0.092913254	0.279447673	18702	5	0	0	10.91666667	12.48333333	11.4	11.8	0.000977059	0.001348228	-0.000371169	-0.237315506	NA	1	21257
967	chr1	41706958	41708327	0.049515201	0.053309752	-0.003794551	-0.044113665	0.144374076	0.29958044	18304	9	0	0	10.25	10.39814815	11.77777778	11.55555556	0.00013313	0.000159413	-2.63E-05	-0.713798302	NA	1	19872
968	chr1	41826681	41828290	0.0524151	0.06471275	-0.01229765	-0.239276835	0.025348115	0.17448599	8088	7	0	0	11.5	10.85714286	12	11.14285714	7.77E-05	0.000337743	-0.000260031	-1.503219274	NA	1	11545
969	chr1	41831977	41832542	0.039974933	0.04183745	-0.001862517	-0.049143621	0.331798849	0.409252648	22429	4	0	0	11.35416667	10.79166667	12	11.75	5.45E-05	6.40E-05	-9.44E-06	-0.324498373	NA	1	23757
970	chr1	41847265	41849204	0.074267202	0.086928025	-0.012660823	-0.176039179	0.289900359	0.378484192	20336	9	0	0	12.63888889	12.57407407	12	11.88888889	0.000774217	0.002837728	-0.002063511	-1.230951665	NA	1	5931
971	chr1	41889271	41889626	0.536407295	0.572495646	-0.036088351	-0.092919455	0.118436223	0.290063452	10958	4	0	0	10.95833333	10.89583333	11	11.25	0.004235757	0.006607596	-0.002371839	-0.724453454	NA	1	11520
972	chr1	41961851	41962316	0.029697842	0.032463848	-0.002766005	-0.073924251	0.157344151	0.304437196	19779	3	0	0	12.83333333	12.08333333	11.66666667	12	2.17E-05	4.90E-05	-2.74E-05	-0.678653159	NA	1	19701
973	chr1	41981789	41982043	0.045122283	0.036864243	0.00825804	0.195942495	0.191142165	0.319997559	15858	4	0	0	10.0625	10.5	10.5	10.75	0.000473862	0.000155815	0.000318046	0.766904658	NA	1	10923
974	chr1	42127381	42128632	0.038520434	0.039343088	-0.000822653	-0.022487157	0.212473437	0.33089833	24923	5	0	0	12.86666667	13.08333333	11.6	12	4.48E-05	5.04E-05	-5.56E-06	-0.451825775	NA	1	24837
975	chr1	42383641	42384003	0.062335027	0.060530234	0.001804793	0.030387671	0.875443513	0.882198149	26346	2	0	0	11.625	12.83333333	12	12	0.004801829	0.005087579	-0.00028575	-0.008812882	NA	1	26348
976	chr1	42500856	42501980	0.041471368	0.046162222	-0.004690854	-0.099726033	0.162245402	0.307049184	14702	7	0	0	11.82142857	12.52380952	11.57142857	11.71428571	8.15E-05	0.00020661	-0.000125093	-0.398975723	NA	1	17650
977	chr1	42611486	42611691	0.641255792	0.705696002	-0.064440211	-0.138870053	0.010431174	0.105183314	6129	3	0	0	13.52777778	13.88888889	12	12	0.004476606	0.004767511	-0.000290905	0.22483004	NA	1	21511
978	chr1	42800266	42801370	0.041449605	0.04474165	-0.003292045	-0.092430376	0.178265244	0.314126384	18245	13	0	0	11.21153846	11.04487179	11.30769231	11.76923077	0.000120369	0.000128011	-7.64E-06	-0.432281309	NA	1	24242
979	chr1	42845979	42846988	0.041938097	0.050866574	-0.008928477	-0.16836523	0.158503179	0.305178562	13789	7	0	0	11.71428571	11.52380952	11.57142857	11.57142857	0.000180241	0.000578998	-0.000398758	-0.605370854	NA	1	13555
980	chr1	42921717	42922575	0.03323745	0.035843662	-0.002606212	-0.087260941	0.065135707	0.257958386	20271	13	0	0	12.32692308	11.86538462	11.92307692	11.92307692	3.93E-05	5.33E-05	-1.40E-05	-0.64531213	NA	1	22532
981	chr1	42928798	42929500	0.035795871	0.03833788	-0.002542009	-0.083198417	0.059928443	0.252195975	20473	6	0	0	12.73611111	13.68055556	11.83333333	12	3.98E-05	4.05E-05	-6.03E-07	-0.521026558	NA	1	26368
982	chr1	43123978	43124422	0.091352277	0.091314694	3.76E-05	-0.021487828	0.120449621	0.291073508	26481	6	0	0	12.55555556	13.31944444	11.33333333	11.66666667	0.000217028	0.000115126	0.000101902	0.264802428	NA	1	20624
983	chr1	43147501	43149016	0.08558126	0.086521277	-0.000940017	-0.046108743	0.377021156	0.443957586	24660	10	0	0	12.425	12.63333333	11.9	11.9	3.76E-05	6.32E-05	-2.56E-05	-0.617340443	NA	1	20011
984	chr1	43204116	43204323	0.612122683	0.588061463	0.02406122	0.056905351	0.221426514	0.335820516	17506	1	0	0	13.25	12.58333333	12	12	0.000331847	0.003870259	-0.003538412	-3.543841856	NA	1	3288
985	chr1	43232215	43233359	0.036142933	0.038805464	-0.002662531	-0.071808077	0.121720983	0.291591074	20116	14	0	0	12.60119048	12.35714286	11.64285714	11.85714286	5.42E-05	5.91E-05	-4.83E-06	-0.189805868	NA	1	25059
986	chr1	43250763	43251082	0.099055297	0.094618644	0.004436653	0.086865325	0.206010792	0.327716389	16690	4	0	0	12.77083333	12.83333333	11.75	12	0.001219316	0.004297486	-0.00307817	-1.700240987	NA	1	3710
987	chr1	43282575	43283090	0.037899041	0.039373051	-0.00147401	-0.026737524	0.196186968	0.322081586	23426	9	0	0	10.4537037	10.78703704	11.66666667	11.11111111	5.98E-05	6.32E-05	-3.34E-06	0.01835798	NA	1	26146
988	chr1	43312259	43312513	0.039339724	0.045360373	-0.006020649	-0.146192544	0.067457694	0.2607369	12537	4	0	0	11.91666667	11.95833333	11.75	12	5.45E-05	7.15E-05	-1.70E-05	0.127803609	NA	1	23710
989	chr1	43352786	43352994	0.505606235	0.430270977	0.075335258	0.227877964	0.030393003	0.19145159	4210	1	0	0	13.83333333	15	12	12	0.004188642	0.010002043	-0.0058134	-1.255740113	NA	1	5740
990	chr1	43353242	43353442	0.861404877	0.846832526	0.014572351	0.026232544	0.057558827	0.249115714	21387	2	0	0	10.95833333	13.45833333	12	12	0.000754094	0.000324419	0.000429675	0.800328862	NA	1	10335
991	chr1	43353948	43354170	0.769570043	0.752292263	0.017277781	0.033355013	0.448582185	0.502483209	23702	3	0	0	12.77777778	12.97222222	12	11.66666667	0.001151705	0.005514622	-0.004362917	-1.89691129	NA	1	2716
992	chr1	43389836	43390551	0.030625636	0.037640626	-0.007014991	-0.18309089	0.005890699	0.071874107	11435	5	0	0	12.75	13.83333333	12	12	5.39E-05	6.07E-05	-6.88E-06	-0.139825314	NA	1	24444
993	chr1	43423468	43424768	0.040723913	0.043146238	-0.002422326	-0.055621799	0.193193887	0.321221578	20837	9	0	0	11.44444444	12.87037037	11.77777778	11.88888889	4.01E-05	4.66E-05	-6.48E-06	0.169675721	NA	1	24563
994	chr1	43472868	43473334	0.139491233	0.109581721	0.029909511	0.320983121	0.002293179	0.036787855	3738	3	0	0	13.11111111	11.88888889	12	12	0.000651006	0.000546689	0.000104317	0.259582549	NA	1	20745
995	chr1	43533891	43534334	0.096820277	0.184106783	-0.087286507	-0.896917455	1.22E-05	0.000775245	752	4	0	0	10.85416667	11.52083333	11.5	12	0.000244996	0.005092485	-0.004847489	-4.825706232	NA	1	2457
996	chr1	43613489	43613842	0.059296906	0.071892258	-0.012595352	-0.224951201	0.009146213	0.096247302	7936	5	0	0	13	13.88333333	12	12	0.000119768	0.000287557	-0.000167789	-0.868007623	NA	1	12922
997	chr1	43637504	43638052	0.029828774	0.032839515	-0.003010741	-0.104151963	0.121154669	0.291591074	19075	13	0	0	10.00641026	11.16025641	11	11.61538462	4.17E-05	4.43E-05	-2.59E-06	-0.103506453	NA	1	25711
998	chr1	43738485	43738829	0.77286189	0.763228229	0.009633661	0.017229146	0.42965335	0.487158202	23416	4	0	0	15	14.64583333	12	11.5	0.000741715	0.001771228	-0.001029513	-1.041384645	NA	1	7515
999	chr1	43770523	43770880	0.848168537	0.848747302	-0.000578765	-0.000985477	0.719577801	0.739063467	26355	2	0	0	11.58333333	10.66666667	11.5	11.5	0.001432076	0.006386017	-0.004953941	-1.799347211	NA	1	2963
1000	chr1	43814306	43815277	0.11148783	0.072939107	0.038548723	0.503183624	0.000487765	0.011945827	2775	5	0	0	11.66666667	12.03333333	12	12	0.001421138	0.00075476	0.000666378	1.616456292	NA	1	8557
1001	chr1	43824135	43825059	0.044321611	0.047543844	-0.003222233	-0.067688568	0.196142809	0.322069561	18446	10	0	0	11.74166667	12.99166667	11.8	11.9	4.77E-05	8.79E-05	-4.02E-05	-0.814532322	NA	1	17981
1002	chr1	43832815	43833073	0.025811878	0.023083596	0.002728283	0.115161495	0.132146322	0.295350269	19884	2	0	0	9.375	9.25	11	11	1.48E-05	2.04E-05	-5.59E-06	-0.263423617	NA	1	24830
1003	chr1	43833829	43834137	0.043606188	0.043911549	-0.00030536	0.001046656	0.095255886	0.280708883	26339	5	0	0	11.43333333	10.05	11.2	11.6	6.20E-05	4.07E-05	2.13E-05	0.705465231	NA	1	20799
1004	chr1	43855376	43855921	0.045111559	0.048540212	-0.003428653	-0.082879247	0.277142435	0.369489484	19912	13	0	0	12.99358974	12.59615385	11.84615385	11.92307692	6.84E-05	0.000115915	-4.75E-05	-0.645356279	NA	1	17239
1005	chr1	43919084	43919814	0.047702542	0.055930776	-0.008228234	-0.178139988	0.042844068	0.223355439	10409	11	0	0	11.53030303	12.21969697	11.90909091	11.90909091	5.81E-05	0.000202207	-0.000144116	-1.030907663	NA	1	13422
1006	chr1	43996725	43997592	0.085361928	0.097810212	-0.012448284	-0.184550618	0.053668578	0.243948083	8003	3	0	0	11.16666667	10.86111111	11.33333333	10.66666667	0.000218811	0.000371557	-0.000152746	-0.534446234	NA	1	14877
1007	chr1	44031287	44031853	0.309959204	0.654091645	-0.344132441	-1.192800967	7.49E-10	6.41E-07	31	4	0	0	11.60416667	11.89583333	12	12	0.009433547	0.012429001	-0.002995454	-0.396979579	NA	1	17686
1008	chr1	44056756	44057179	0.824133689	0.809327022	0.014806667	0.032052349	0.151933467	0.302299979	20328	4	0	0	12.125	12.29166667	11.5	12	0.000417069	0.001443619	-0.001026551	-1.352166858	NA	1	7107
1009	chr1	44063470	44063757	0.848946477	0.839773329	0.009173148	0.016352626	0.177297932	0.313675057	23231	5	0	0	10.4	10.51666667	11.4	11.4	0.000492151	0.000605442	-0.000113292	-0.174588799	NA	1	22625
1010	chr1	44070893	44071142	0.832069065	0.8234058	0.008663265	0.017219016	0.215440135	0.332400465	23074	3	0	0	13.5	13.61111111	12	11.66666667	0.000297425	0.00051184	-0.000214415	-0.752071825	NA	1	12170
1011	chr1	44115617	44116309	0.056202815	0.059265093	-0.003062278	-0.093248243	0.192517289	0.320914159	18901	11	0	0	12.53030303	11.9469697	12	11.36363636	0.000115053	0.000132959	-1.79E-05	-0.212429813	NA	1	21780
1012	chr1	44172669	44173763	0.034842825	0.03698204	-0.002139215	-0.059610669	0.206656021	0.328035236	21635	8	0	0	11.19791667	11.59375	11.375	11.5	3.78E-05	5.41E-05	-1.63E-05	-0.517799781	NA	1	21962
1013	chr1	44399069	44399535	0.07006389	0.06974361	0.000320281	-0.028282968	0.320766018	0.400636862	25918	6	0	0	11.91666667	11.56944444	11.5	11.83333333	0.00015096	8.52E-05	6.58E-05	0.04832668	NA	1	25524
1014	chr1	44401758	44402423	0.100876458	0.154057496	-0.053181038	-0.661100106	0.003226382	0.047457314	1807	4	0	0	12.10416667	11.27083333	12	11.5	0.000455916	0.005319919	-0.004864003	-3.176851807	NA	1	2449
1015	chr1	44412074	44412804	0.037596167	0.039358877	-0.00176271	-0.038677098	0.444479654	0.499320251	23634	13	0	0	10.92948718	10.8974359	11.61538462	11.76923077	4.37E-05	7.21E-05	-2.83E-05	-0.655863418	NA	1	19540
1016	chr1	44435410	44436114	0.048622044	0.050850556	-0.002228511	-0.078553129	0.252114411	0.353170349	21376	13	0	0	11.22435897	11.62179487	11.76923077	11.69230769	0.000104981	7.39E-05	3.11E-05	-0.045730106	NA	1	25582
1017	chr1	44440143	44441256	0.039722157	0.042429123	-0.002706966	-0.062990522	0.302641871	0.387702855	20725	13	0	0	11.41025641	11.87820513	11.76923077	11.69230769	6.54E-05	8.25E-05	-1.71E-05	-0.140422898	NA	1	23420
1018	chr1	44444636	44445622	0.034262174	0.035158066	-0.000895892	-0.032672478	0.203797952	0.326484984	24770	9	0	0	10.2962963	11.11111111	11.66666667	11.88888889	5.73E-05	5.85E-05	-1.22E-06	-0.103629071	NA	1	26142
1019	chr1	44457151	44457772	0.047145126	0.05293682	-0.005791695	-0.150162949	0.061589857	0.254158377	12818	7	0	0	11.98809524	12.51190476	11.85714286	11.57142857	4.89E-05	9.94E-05	-5.05E-05	-0.957085286	NA	1	16982
1020	chr1	44495630	44497112	0.108422486	0.119557004	-0.011134518	-0.157785784	0.035295192	0.205728344	8620	7	0	0	13.0952381	12.33333333	11.57142857	12	0.000153744	0.000262015	-0.000108271	-0.484626603	NA	1	15880
1021	chr1	44568992	44569399	0.449983692	0.459973719	-0.009990027	-0.02757307	0.512446251	0.556710502	24439	3	0	0	14.08333333	13.61111111	12	12	0.003332762	0.003913037	-0.000580275	-0.333397563	NA	1	19052
1022	chr1	44679004	44679465	0.043004243	0.046019849	-0.003015606	-0.081189659	0.10324849	0.28386118	19059	6	0	0	12.01388889	12.20833333	12	12	4.66E-05	6.73E-05	-2.07E-05	-0.668014786	NA	1	20904
1023	chr1	44820658	44821113	0.039681789	0.042171404	-0.002489615	-0.079177663	0.255850784	0.355724348	20635	8	0	0	10.95833333	11.39583333	11.875	11.875	4.39E-05	6.07E-05	-1.68E-05	-0.363754364	NA	1	21844
1024	chr1	44871110	44874047	0.063171571	0.073998222	-0.010826651	-0.159118551	0.022319076	0.163793921	8767	13	0	0	11.69230769	11.66025641	11.76923077	11.46153846	0.000133648	0.001005199	-0.000871551	-1.261229084	NA	1	7651
1025	chr1	44883137	44884272	0.156180416	0.171613954	-0.015433538	-0.193217887	0.411285786	0.472191109	23125	10	0	0	12.01666667	12.38333333	11.8	12	0.001871362	0.007384358	-0.005512996	-2.364305479	NA	1	2138
1026	chr1	45082740	45083285	0.157019361	0.104607131	0.05241223	0.530284734	0.002338545	0.037357617	1857	5	0	0	11.03333333	11.63333333	11.8	11.6	0.002586406	0.001102681	0.001483724	1.410619603	NA	1	5918
1027	chr1	45097282	45098049	0.086079838	0.075929105	0.010150733	0.017738197	0.04626111	0.231255216	22984	4	0	0	13.14583333	12	12	12	0.000568967	0.00156754	-0.000998573	-0.105740593	NA	1	24188
1028	chr1	45120238	45120723	0.806086854	0.801788657	0.004298197	0.001547849	0.080407368	0.272389816	26237	5	0	0	11.28333333	11.73333333	11.8	11.8	0.000517592	0.000778744	-0.000261151	-0.382507738	NA	1	17994
1029	chr1	45139771	45140584	0.050678648	0.056162268	-0.00548362	-0.124165995	0.118406529	0.290063452	13280	13	0	0	12.90384615	13.19230769	11.84615385	11.84615385	0.000133572	0.000169573	-3.60E-05	-0.38143899	NA	1	18474
1030	chr1	45189706	45190558	0.642869096	0.647782243	-0.004913146	-0.01221308	0.440660719	0.496332178	24071	7	0	0	12.80952381	13.02380952	12	12	0.00528074	0.013835056	-0.008554316	-1.476532387	NA	1	4423
1031	chr1	45205324	45205745	0.031216977	0.032726988	-0.001510011	-0.051805766	0.595551741	0.629204088	25130	5	0	0	9.466666667	10.88333333	11.6	11.4	4.27E-05	5.06E-05	-7.97E-06	-0.412356215	NA	1	24133
1032	chr1	45241014	45241900	0.039939983	0.041151879	-0.001211897	-0.039831944	0.238232379	0.345469158	24065	11	0	0	10.60606061	11.18939394	11.63636364	12	7.12E-05	7.11E-05	1.49E-07	0.11334403	NA	1	26497
1033	chr1	45249861	45250352	0.051910031	0.067062411	-0.015152379	-0.316763698	0.00941802	0.098042861	7006	3	0	0	11.05555556	11	11.66666667	11.66666667	7.02E-05	0.000442292	-0.000372059	-2.595658612	NA	1	10410
1034	chr1	45251963	45252292	0.040231601	0.044980223	-0.004748622	-0.130317504	0.115208763	0.288776064	14581	1	0	0	13.75	17.41666667	12	12	5.36E-05	5.39E-05	-2.07E-07	-0.005554067	NA	1	26479
1035	chr1	45265535	45266783	0.04370842	0.046934247	-0.003225827	-0.063502353	0.187678231	0.318307882	18443	11	0	0	12.09090909	12.16666667	11.90909091	11.63636364	8.77E-05	0.000249914	-0.000162223	-0.783242899	NA	1	13048
1036	chr1	45271680	45272318	0.749283349	0.765598295	-0.016314946	-0.046035233	0.146673601	0.300703184	17992	3	0	0	12.52777778	11.91666667	12	11.66666667	0.001316471	0.001296819	1.97E-05	-0.609667909	NA	1	21158
1037	chr1	45278766	45279644	0.427866564	0.484216604	-0.05635004	-0.187554843	0.000892187	0.018558141	3768	5	0	0	12.28333333	12.83333333	11.8	11.8	0.0010432	0.001858989	-0.000815789	-0.499711497	NA	1	15600
1038	chr1	45308544	45309159	0.050922857	0.053641435	-0.002718578	-0.033615675	0.235152043	0.343736695	20015	7	0	0	10.42857143	10.86904762	11.71428571	12	0.000227478	0.00041157	-0.000184092	-0.35008269	NA	1	18717
1039	chr1	45452038	45452444	0.062231025	0.065091967	-0.002860943	-0.037608521	0.123388402	0.291809589	19507	5	0	0	10.4	10.75	11	11.4	0.000196902	7.14E-05	0.000125488	0.751548057	NA	1	13834
1040	chr1	45476226	45477022	0.041144329	0.043036695	-0.001892366	-0.051048244	0.329961477	0.407919408	22350	7	0	0	11.16666667	11.33333333	11.71428571	11.71428571	5.92E-05	7.15E-05	-1.22E-05	-0.175188481	NA	1	22992
1041	chr1	45671703	45672388	0.060225364	0.068573966	-0.008348602	-0.14908489	0.07274839	0.265461135	10321	3	0	0	12.41666667	12.44444444	12	12	6.75E-05	0.000159127	-9.16E-05	-1.018754404	NA	1	14851
1042	chr1	45769214	45769917	0.075145049	0.074638361	0.000506687	-0.003232221	0.137127941	0.297320849	25899	7	0	0	10.75	11.53571429	11.85714286	11.85714286	0.000345573	0.000152525	0.000193048	0.794643113	NA	1	12507
1043	chr1	45792420	45793301	0.049810834	0.051941905	-0.002131071	-0.041936469	0.180486147	0.315045375	21660	9	0	0	12.10185185	12.35185185	12	12	9.50E-05	0.000479999	-0.000384998	-0.685726822	NA	1	12131
1044	chr1	45805565	45805983	0.029027374	0.030048536	-0.001021163	-0.029206834	0.410308935	0.471466382	24480	11	0	0	11.03787879	11.25757576	11.54545455	11.63636364	3.42E-05	4.21E-05	-7.86E-06	-0.215009837	NA	1	24160
1045	chr1	45956346	45956893	0.033650015	0.036278084	-0.002628069	-0.088513973	0.390627104	0.455194417	22784	4	0	0	10.9375	11.5	12	12	6.84E-05	6.87E-05	-2.22E-07	-0.170287546	NA	1	26475
1046	chr1	45965587	45966049	0.036200378	0.038079052	-0.001878673	-0.063558796	0.118581936	0.290160444	22382	8	0	0	10.0625	10.45833333	11.125	11.875	5.93E-05	6.31E-05	-3.81E-06	-0.480299593	NA	1	25353
1047	chr1	45987164	45987803	0.052360984	0.057035107	-0.004674124	-0.083931988	0.199336321	0.323877811	16340	7	0	0	12.03571429	11.36904762	11.71428571	12	0.000146955	0.000154921	-7.97E-06	-0.230500927	NA	1	24136
1048	chr1	46016404	46016694	0.039721662	0.042566899	-0.002845237	-0.083287416	0.237694807	0.345105493	19566	7	0	0	12.77380952	12.80952381	11.85714286	11.85714286	7.74E-05	5.97E-05	1.77E-05	-0.019414569	NA	1	26119
1049	chr1	46049591	46050582	0.037175464	0.038434146	-0.001258682	-0.044119088	0.081514355	0.272974142	23951	7	0	0	12.29761905	11.94047619	12	11.57142857	4.15E-05	5.64E-05	-1.48E-05	-0.416582366	NA	1	22326
1050	chr1	46088195	46089142	0.25820649	0.233012088	0.025194401	0.162444167	8.32E-05	0.003255732	4744	6	0	0	12.72222222	12.47222222	11.83333333	12	0.002488316	0.003454542	-0.000966227	-0.169912871	NA	1	22731
1051	chr1	46151752	46153080	0.041094291	0.043518654	-0.002424363	-0.060266452	0.102626134	0.283669318	20829	11	0	0	12.41666667	12.6969697	11.90909091	12	5.32E-05	6.01E-05	-6.91E-06	-0.316023509	NA	1	24433
1052	chr1	46216234	46216514	0.045997443	0.049300854	-0.003303411	-0.07998781	0.366411607	0.435559801	22335	3	0	0	11.38888889	12.25	12	11.66666667	4.83E-05	8.48E-05	-3.64E-05	-0.784969919	NA	1	18432
1053	chr1	46269100	46269820	0.186143232	0.200434379	-0.014291147	-0.137613576	0.089056794	0.276664473	8546	6	0	0	12.48611111	12.16666667	12	11.83333333	0.000211866	0.000509557	-0.00029769	-1.028170511	NA	1	11133
1054	chr1	46598127	46599129	0.053215796	0.054990673	-0.001774877	-0.046281434	0.202570851	0.32578472	22673	16	0	0	10.99479167	11.05729167	11.625	11.5	0.000165264	0.00016239	2.87E-06	-0.458537599	NA	1	25628
1055	chr1	46632690	46632932	0.05795555	0.047206002	0.010749548	0.302534254	0.423403456	0.482068775	23319	3	0	0	10.66666667	10.80555556	11.66666667	12	0.001348519	0.000322047	0.001026472	1.91611377	NA	1	7108
1056	chr1	46668822	46669258	0.035539943	0.039825933	-0.00428599	-0.137490883	0.037117607	0.209770179	15624	6	0	0	12.90277778	12.11111111	11.66666667	11.83333333	4.20E-05	9.67E-05	-5.47E-05	-0.511870982	NA	1	16664
1058	chr1	46767426	46769036	0.050743475	0.053949646	-0.00320617	-0.077614514	0.080988619	0.272828711	18499	8	0	0	12.4375	12.28125	11.875	12	0.000122337	8.69E-05	3.54E-05	-0.143893115	NA	1	23329
1059	chr1	46806340	46806836	0.038326749	0.041604096	-0.003277346	-0.086711077	0.179578145	0.314742888	18289	12	0	0	11.00694444	11.44444444	11.75	11.75	7.63E-05	0.000106007	-2.97E-05	-0.442282962	NA	1	19325
1060	chr1	46859725	46860291	0.060999683	0.053516103	0.00748358	0.130903939	0.036472746	0.20851667	11013	9	0	0	12.24074074	12.39814815	11.88888889	11.88888889	0.000191762	9.92E-05	9.26E-05	0.701943362	NA	1	14817
1061	chr1	46913787	46914343	0.0504103	0.077631037	-0.027220737	-0.460084696	0.027724491	0.183142543	4123	3	0	0	12.69444444	11.77777778	11.66666667	11.33333333	7.98E-05	0.007004774	-0.006924978	-3.425961226	NA	1	1612
1062	chr1	46932131	46932892	0.077302922	0.089636809	-0.012333887	-0.14743971	0.045997169	0.230506762	8065	3	0	0	11.58333333	12.13888889	11.66666667	11.33333333	0.000260363	0.000312513	-5.21E-05	0.047416562	NA	1	25538
1063	chr1	46940237	46940437	0.204871779	0.32423702	-0.119365242	-0.575572778	5.54E-05	0.00239163	614	3	0	0	13.25	13.13888889	12	12	0.001657853	0.008614875	-0.006957023	-2.270759005	NA	1	1623
1064	chr1	46951169	46951792	0.091928687	0.110926057	-0.01899737	-0.158523848	0.204895295	0.327305794	16619	4	0	0	12.20833333	13.625	12	12	0.000474701	0.003835273	-0.003360572	-0.757674832	NA	1	10977
1065	chr1	46954794	46957121	0.062492077	0.074491642	-0.011999565	-0.148007232	0.107461855	0.28571122	9986	9	0	0	11.26851852	11.5462963	11.33333333	11.33333333	0.000165872	0.001342643	-0.001176771	-1.581941039	NA	1	6674
1066	chr1	46998633	46999249	0.036017373	0.040519638	-0.004502264	-0.127753319	0.131568591	0.295137441	15131	4	0	0	11.02083333	11.9375	11.75	12	3.93E-05	5.98E-05	-2.04E-05	-0.554061087	NA	1	20972
1067	chr1	47009576	47010132	0.123468505	0.196234757	-0.072766253	-0.555096918	9.99E-05	0.003720178	1085	4	0	0	12.4375	13.64583333	12	11.75	0.001042624	0.00296113	-0.001918506	-2.240030806	NA	1	5115
1068	chr1	47069616	47070179	0.042121182	0.045361343	-0.003240161	-0.074120069	0.243764712	0.348629235	18564	9	0	0	11.21296296	10.91666667	11.77777778	11.66666667	6.94E-05	9.80E-05	-2.87E-05	-0.233260104	NA	1	21338
1069	chr1	47078581	47078967	0.649701236	0.605462122	0.044239114	0.228037741	0.000966918	0.019686856	2814	5	0	0	11.75	12.43333333	11.8	11.6	0.001562556	0.000810741	0.000751815	-0.233092327	NA	1	21340
1070	chr1	47082017	47082526	0.068732551	0.070261918	-0.001529367	-0.00502852	0.193010479	0.321180083	25528	6	0	0	9.986111111	10.98611111	11.16666667	11.83333333	0.00015243	0.000192668	-4.02E-05	0.058068215	NA	1	25298
1071	chr1	47133675	47134395	0.041717425	0.045254027	-0.003536602	-0.09080419	0.242379598	0.347906178	18496	11	0	0	11.22727273	10.98484848	11.72727273	11.63636364	6.03E-05	9.24E-05	-3.20E-05	-0.661022937	NA	1	19007
1072	chr1	47184403	47185083	0.058817619	0.062338776	-0.003521157	-0.071230546	0.243177151	0.348384411	18532	10	0	0	9.758333333	10.2	11.3	11.6	0.000126604	0.000103491	2.31E-05	-0.076341677	NA	1	24881
1073	chr1	47489227	47489633	0.04814467	0.048050233	9.44E-05	0.030624644	0.062352895	0.254745527	26360	5	0	0	12	11.81666667	12	12	7.78E-05	0.000117832	-4.00E-05	-0.343764784	NA	1	18852
1074	chr1	47690981	47691727	0.092059533	0.09639621	-0.004336677	-0.047695909	0.458386543	0.510600492	23835	8	0	0	11.94791667	11.63541667	11.875	11.75	0.002084176	0.004360189	-0.002276013	-0.580459959	NA	1	13981
1075	chr1	47696505	47698197	0.06538273	0.073182868	-0.007800138	-0.131843931	0.206105768	0.327734589	16695	22	0	0	11.72727273	12.18939394	11.81818182	11.86363636	0.00022781	0.001914335	-0.001686525	-1.604974357	NA	1	5511
1076	chr1	47779708	47780211	0.036082493	0.037955443	-0.00187295	-0.037925679	0.168389912	0.309615113	22392	10	0	0	10.70833333	11.18333333	11.7	11.8	6.19E-05	5.34E-05	8.47E-06	0.388370924	NA	1	23994
1077	chr1	47799412	47800426	0.058197686	0.062119266	-0.00392158	-0.087216608	0.389143007	0.454042928	22755	5	0	0	10.76666667	12.05	12	12	0.000131848	0.000179723	-4.79E-05	-0.339296502	NA	1	18932
1078	chr1	47881897	47883065	0.083136013	0.073320339	0.009815674	0.030087112	0.282291841	0.372785296	20671	6	0	0	9.694444444	10.51388889	11.83333333	11.66666667	0.000629069	0.001597912	-0.000968843	-0.943060704	NA	1	8559
1079	chr1	47899126	47899398	0.190460172	0.139695818	0.050764354	0.421480735	0.001895356	0.03227769	1941	2	0	0	14.29166667	13.41666667	12	12	0.001998392	0.001394984	0.000603407	0.549443675	NA	1	14555
1080	chr1	47899662	47900385	0.082839858	0.075307945	0.007531913	0.143968438	0.099443625	0.282611882	10971	7	0	0	11.63095238	11.71428571	11.42857143	11.71428571	0.000480002	0.000407644	7.24E-05	1.086426101	NA	1	15640
1081	chr1	47902794	47905518	0.102898885	0.099458297	0.003440588	0.015412309	0.20673733	0.328066232	23432	10	0	0	11.09166667	11.13333333	11.5	12	0.000841834	0.001822997	-0.000981163	-0.348140986	NA	1	18756
1082	chr1	47909713	47911020	0.080609597	0.083452277	-0.00284268	-0.048496284	0.451035442	0.504374515	23742	8	0	0	13.03125	12.94791667	11.875	12	0.000263607	0.001085303	-0.000821696	-1.56176863	NA	1	7842
1083	chr1	47915640	47915952	0.116974665	0.094708904	0.022265761	0.232017325	0.033460918	0.200953873	5019	4	0	0	10.70833333	11.625	10.75	10.5	0.000690599	0.00047346	0.00021714	-0.164488327	NA	1	22861
1084	chr1	47973710	47973952	0.089546262	0.100916022	-0.01136976	-0.156720657	0.114546337	0.28859416	10538	5	0	0	12.68333333	13.05	12	11.8	0.00036098	0.000556517	-0.000195537	-0.207729696	NA	1	21891
1085	chr1	47998900	47999517	0.075844672	0.075473904	0.000370767	-0.074273735	0.110159064	0.287329123	25812	4	0	0	12.89583333	11.91666667	11.5	12	0.000209207	0.000746717	-0.00053751	-1.066410898	NA	1	9209
1086	chr1	48058794	48059230	0.122898519	0.158454965	-0.035556446	-0.26497615	0.221176548	0.335680277	17492	2	0	0	10.70833333	10.54166667	12	10.5	0.001071593	0.006564578	-0.005492985	-2.718574005	NA	1	2146
1087	chr1	48174495	48176519	0.053848729	0.057283927	-0.003435198	-0.074291327	0.322347016	0.401704448	21305	10	0	0	11.9	13.05833333	11.9	11.9	0.00014008	9.78E-05	4.23E-05	-0.088145713	NA	1	24601
1088	chr1	48190757	48190992	0.033776217	0.040629178	-0.006852961	-0.209821778	0.011336624	0.111390185	11608	1	0	0	15.08333333	13.33333333	12	12	1.20E-05	5.81E-05	-4.61E-05	-2.271004657	NA	1	17370
1089	chr1	48449871	48450144	0.358963869	0.433307229	-0.07434336	-0.293228712	0.010282427	0.104078704	2623	2	0	0	14	12.70833333	12	12	0.000935588	0.009419304	-0.008483716	-3.466313831	NA	1	1225
1090	chr1	48459813	48460061	0.729195732	0.724279454	0.004916278	0.008882215	0.273164757	0.366696547	24708	5	0	0	14.18333333	13.71666667	12	11.8	0.000957724	0.000874077	8.36E-05	0.099239889	NA	1	24338
1091	chr1	48462132	48462976	0.050704991	0.054171555	-0.003466563	-0.063023591	0.101333248	0.282790831	17735	8	0	0	10.30208333	11.30208333	11.75	11.75	7.50E-05	8.56E-05	-1.06E-05	-0.102969149	NA	1	24252
1092	chr1	48937305	48937683	0.041016901	0.043713005	-0.002696104	-0.067853708	0.242260794	0.347868541	20001	3	0	0	11.41666667	11.91666667	12	12	4.39E-05	9.45E-05	-5.06E-05	-0.986550515	NA	1	16967
1093	chr1	49242372	49242810	0.042473837	0.044286141	-0.001812303	-0.056522401	0.306544123	0.390759865	22563	6	0	0	9.819444444	9.861111111	11.83333333	11.66666667	5.87E-05	5.61E-05	2.62E-06	-0.048398684	NA	1	25706
1094	chr1	49364555	49364870	0.689655869	0.667445453	0.022210416	0.048021455	0.304479063	0.389155111	20773	2	0	0	13.20833333	13.625	12	12	0.00124815	0.0043344	-0.00308625	-1.556705031	NA	1	3961
1095	chr1	50489418	50489846	0.048771389	0.050633147	-0.001861758	-0.037809079	0.209381042	0.329543343	22431	12	0	0	13.36111111	13.09027778	11.91666667	12	0.000138471	0.000128675	9.80E-06	0.346384606	NA	1	23652
1096	chr1	50513645	50514320	0.094102091	0.105720232	-0.011618141	-0.189060166	0.032821553	0.199544818	8412	8	0	0	11.26041667	12.39583333	11.625	11.75	0.000588489	0.002410504	-0.001822014	-2.381238029	NA	1	5276
1097	chr1	50798668	50799536	0.049123575	0.050736749	-0.001613174	-0.031819475	0.387720258	0.452900385	23082	6	0	0	11.11111111	11.22222222	11.83333333	11.66666667	0.000129403	0.000185848	-5.64E-05	-0.668584445	NA	1	16538
1098	chr1	50880917	50881516	0.086982871	0.106398011	-0.01941514	-0.195280361	0.542977941	0.582679129	24741	3	0	0	14.44444444	14.44444444	12	12	0.001460682	0.011269942	-0.009809259	-1.250424133	NA	1	5776
1099	chr1	50881885	50882103	0.071930241	0.084343976	-0.012413734	-0.195446467	0.057401619	0.248955577	8020	2	0	0	10.25	11.20833333	12	12	0.000213592	0.000345649	-0.000132057	-0.655711365	NA	1	13677
1100	chr1	50882434	50882660	0.039950821	0.045722287	-0.005771466	-0.157746083	0.274736368	0.368022026	19820	1	0	0	10.83333333	11.41666667	10	12	4.64E-05	0.000253617	-0.000207173	-2.449100501	NA	1	12283
1101	chr1	50882998	50883426	0.143839546	0.17429704	-0.030457494	-0.233844528	0.249345186	0.3516848	18824	3	0	0	10.66666667	11.38888889	11.66666667	12	0.000643754	0.007027851	-0.006384096	-3.238814257	NA	1	1792
1102	chr1	50884229	50891471	0.11265199	0.129958738	-0.017306748	-0.159256417	0.07814057	0.270293238	7673	37	0	0	12.23873874	12.52927928	11.89189189	11.72972973	0.000399169	0.003069588	-0.002670419	-2.018212926	NA	1	4097
1103	chr1	50892438	50893243	0.061264809	0.062628964	-0.001364155	-0.002962091	0.082145823	0.273013461	25951	6	0	0	12.45833333	11.59722222	11.5	12	0.000105445	0.000442618	-0.000337173	-1.133416658	NA	1	10720
1104	chr1	50893469	50893745	0.087161694	0.102849601	-0.015687906	-0.249389392	0.007532428	0.084668061	6822	2	0	0	11.08333333	9.916666667	10.5	10.5	0.000375232	0.008576908	-0.008201676	-2.810669307	NA	1	1290
1105	chr1	51425448	51426070	0.027964113	0.029702566	-0.001738453	-0.055330512	0.385068469	0.450675242	22778	8	0	0.125	12.38541667	12.3125	11.625	11.625	3.04E-05	3.25E-05	1.24E-06	0.300882631	NA	1	26137
1106	chr1	51433763	51435505	0.038937177	0.041294607	-0.00235743	-0.054801975	0.188785361	0.318956668	21000	16	0	0	12.34895833	12.90104167	11.9375	11.8125	5.33E-05	9.40E-05	-4.06E-05	-0.632773277	NA	1	17919
1107	chr1	51443312	51444036	0.0642362	0.068088597	-0.003852396	-0.079995121	0.197003252	0.322607558	16713	7	0	0	11.70238095	12.35714286	11.71428571	11.85714286	0.000127022	0.000107248	1.98E-05	-0.275042387	NA	1	21134
1108	chr1	51701768	51702542	0.043046813	0.046974117	-0.003927304	-0.10167018	0.181054007	0.315091159	16512	5	0.2	0.4	12.51666667	13.66666667	11	11.2	0.000112185	0.000172018	-5.98E-05	-0.49148804	NA	1	16318
1109	chr1	51796098	51796589	0.055086394	0.073564512	-0.018478119	-0.306695363	0.103676902	0.284009672	9692	3	0	0	11.44444444	12.38888889	12	11.33333333	0.000109336	0.002035363	-0.001926027	-2.725011977	NA	1	5103
1110	chr1	51810328	51810687	0.185150476	0.169408518	0.015741958	0.118602122	0.14221465	0.298899252	12629	2	0	0	15.20833333	13.58333333	12	12	0.000792694	0.005941279	-0.005148585	-1.828789975	NA	1	2858
1111	chr1	51984548	51985216	0.045070009	0.047927422	-0.002857413	-0.082177426	0.160238593	0.305833775	19528	7	0	0	13.52380952	12.92857143	12	11.71428571	4.66E-05	9.13E-05	-4.46E-05	-0.956430672	NA	1	17500
1112	chr1	52195029	52195821	0.099423013	0.123229894	-0.023806881	-0.152664325	0.163922816	0.307728015	14142	8	0	0	11.375	12.29166667	11.5	11.75	0.001035093	0.005040269	-0.004005176	-1.147876533	NA	1	6561
1113	chr1	52344179	52344939	0.035656444	0.039497135	-0.003840691	-0.113260919	0.161544424	0.306788502	16743	14	0	0	12.57738095	12.69047619	11.85714286	11.92857143	3.47E-05	7.96E-05	-4.50E-05	-1.265250614	NA	1	17471
1114	chr1	52455971	52456453	0.052576955	0.057133586	-0.004556631	-0.060006608	0.161680533	0.306788502	15882	8	0	0	12.04166667	12	12	12	0.000150144	0.000274853	-0.000124709	0.518490592	NA	1	15210
1115	chr1	52498453	52499505	0.071796797	0.068038054	0.003758743	0.018289695	0.220172719	0.335054758	22875	8	0	0	11.60416667	11.375	11.625	11.5	0.000789391	0.001810586	-0.001021195	-0.133895207	NA	1	23568
1116	chr1	52520747	52521124	0.048985765	0.043656854	0.005328911	0.118209249	0.17018161	0.310373966	14556	4	0	0	9.958333333	10.45833333	11.5	11.75	0.000127298	0.000101647	2.57E-05	0.413642618	NA	1	19997
1117	chr1	52521781	52522296	0.059301185	0.060612864	-0.001311679	-0.038824024	0.56937933	0.605722692	24957	8	0	0	13.125	12.5	12	11.75	0.000158459	0.000124088	3.44E-05	-0.369815151	NA	1	18673
1118	chr1	52607401	52608504	0.054423102	0.054894873	-0.00047177	-0.084128165	0.116169312	0.289173826	25598	12	0	0	11.33333333	11.65277778	11.91666667	11.66666667	0.000400537	0.000316052	8.45E-05	-0.230244569	NA	1	21405
1119	chr1	52831512	52832181	0.054754444	0.056657397	-0.001902953	-0.020166829	0.220272983	0.335104726	22519	9	0	0	11.69444444	11.59259259	11.88888889	11.88888889	0.000117843	0.000117732	1.11E-07	0.205484417	NA	1	26514
1120	chr1	52834140	52834528	0.052055661	0.049333872	0.002721789	0.065636227	0.446541721	0.500852634	23671	2	0	0	11.08333333	10.04166667	11.5	11.5	7.62E-05	8.94E-05	-1.32E-05	-0.298087602	NA	1	22717
1121	chr1	52869868	52870305	0.046841977	0.050156897	-0.00331492	-0.088341348	0.190740674	0.31978919	18181	9	0	0	11.08333333	11.19444444	11.77777778	11.77777778	8.81E-05	0.000128948	-4.09E-05	-0.94923084	NA	1	17888
1122	chr1	53018259	53019599	0.028653839	0.030473232	-0.001819393	-0.060286409	0.514687224	0.558550819	24465	5	0	0	11.03333333	11	11.8	11.4	3.20E-05	5.12E-05	-1.92E-05	-0.626048299	NA	1	21267
1123	chr1	53067881	53068608	0.060909508	0.098623361	-0.037713853	-0.521289855	0.001085149	0.021629668	2852	9	0	0	13.41666667	13.94444444	11.88888889	12	0.000281501	0.002114205	-0.001832704	-2.28880199	NA	1	5252
1124	chr1	53098630	53099303	0.162586974	0.173500886	-0.010913912	-0.075367766	0.481967067	0.530523451	24120	6	0	0	10.55555556	11.38888889	11.66666667	11.33333333	0.000645609	0.002607089	-0.00196148	-0.979320559	NA	1	8167
1125	chr1	53163689	53164180	0.039613002	0.042902493	-0.003289491	-0.079123287	0.301490932	0.38700767	20683	8	0	0	11.17708333	12.23958333	11.625	11.5	4.82E-05	0.000172759	-0.000124607	-0.74543966	NA	1	13859
1126	chr1	53192024	53192428	0.062357778	0.060893439	0.001464339	0.030066343	0.298210232	0.384568802	23459	5	0	0	11.01666667	11.61666667	12	11.2	0.000551032	0.000343909	0.000207123	-0.28777563	NA	1	20087
1127	chr1	53308295	53309262	0.051936488	0.057505676	-0.005569188	-0.113950788	0.42826406	0.486039617	23394	7	0	0	10.97619048	11.3452381	11.71428571	12	0.000230583	0.002048216	-0.001817633	-1.914678208	NA	1	5288
1128	chr1	53386618	53387523	0.053866743	0.051269676	0.002597067	0.060865724	0.161797018	0.306788502	20308	7	0	0	12.1547619	12.41666667	11.71428571	11.85714286	0.000126525	0.000128811	-2.29E-06	0.338679596	NA	1	25805
1129	chr1	53392881	53393645	0.036279418	0.039283313	-0.003003895	-0.092024965	0.064267167	0.257363306	19095	7	0	0	13.71428571	13.08333333	12	12	5.60E-05	4.65E-05	9.53E-06	-0.02985186	NA	1	25915
1130	chr1	53527573	53528974	0.082767057	0.090954942	-0.008187885	-0.134847766	0.043602483	0.225442244	10440	9	0	0	11.59259259	12.22222222	11.55555556	11.66666667	0.000135999	0.000731061	-0.000595062	-1.094351337	NA	1	8930
1131	chr1	53544105	53544683	0.794120426	0.774133394	0.019987032	0.040803543	0.093359246	0.280107915	18858	5	0	0	13.8	13.25	12	12	0.000521109	0.001604993	-0.001083884	-0.713823334	NA	1	11677
1132	chr1	53558389	53558642	0.666837641	0.616211997	0.050625644	0.125893838	0.015320729	0.133072698	7117	3	0	0	13.66666667	14.27777778	11.66666667	11.66666667	0.001277583	0.004119506	-0.002841923	-2.098726256	NA	1	3931
1133	chr1	53662310	53662815	0.035094417	0.038064293	-0.002969876	-0.087388092	0.293583522	0.381115524	20449	5	0	0	13.25	12.36666667	12	11.8	6.32E-05	8.46E-05	-2.14E-05	-0.583676824	NA	1	20781
1134	chr1	53685946	53686391	0.06363411	0.06057151	0.0030626	0.035569705	0.375672395	0.442722805	22529	2	0	0	11.54166667	11.5	11.5	11.5	5.59E-05	0.0001171	-6.12E-05	-1.156953386	NA	1	16234
1135	chr1	53703960	53704642	0.058607113	0.056704831	0.001902283	0.036440245	0.176238537	0.31332743	22323	14	0	0	12.13095238	11.95833333	11.78571429	11.92857143	0.000320415	0.000592759	-0.000272344	0.161836133	NA	1	22915
1136	chr1	53742298	53742845	0.589926406	0.822248512	-0.232322105	-0.468924882	4.54E-08	1.37E-05	730	3	0	0	10.66666667	10.36111111	11.66666667	11.66666667	0.006774226	0.005974322	0.000799903	0.213401592	NA	1	21760
1137	chr1	53791688	53793496	0.030060878	0.032521446	-0.002460569	-0.085171386	0.064101013	0.257326491	20727	10	0	0	12.54166667	12.7	11.8	11.7	3.48E-05	3.49E-05	-6.71E-08	-0.058929658	NA	1	26521
1138	chr1	53904141	53905247	0.874993214	0.858735267	0.016257947	0.029301981	0.023891741	0.1696565	20841	8	0	0	11.79166667	13.29166667	11.875	11.875	0.000348503	0.000492667	-0.000144165	-0.250446689	NA	1	20953
1139	chr1	53925192	53926228	0.815360102	0.810237606	0.005122496	0.013875998	0.057822983	0.249423264	23726	8	0	0	12.36458333	12.03125	11.75	11.875	0.002203689	0.001216306	0.000987383	0.785527631	NA	1	10541
1140	chr1	54203403	54205310	0.059736031	0.060318303	-0.000582272	-0.068573566	0.050231421	0.23922429	25401	8	0	0	12.71875	12.96875	11.875	12	0.000520227	0.001250319	-0.000730092	-1.236114355	NA	1	8251
1141	chr1	54303759	54304262	0.030386677	0.031371073	-0.000984396	-0.031323255	0.337258948	0.413208356	24574	9	0	0	11.30555556	11.9537037	11.88888889	11.88888889	3.30E-05	3.11E-05	1.88E-06	0.113436628	NA	1	25925
1142	chr1	54355355	54355656	0.043462568	0.046775951	-0.003313383	-0.063792444	0.126663091	0.292910466	18188	5	0	0	12.43333333	11.73333333	11.6	12	4.06E-05	8.25E-05	-4.19E-05	-0.860732391	NA	1	17762
1143	chr1	54411058	54411943	0.06003809	0.06330609	-0.003268	-0.073968021	0.234213223	0.343195599	18312	15	0	0	10.08888889	10.42222222	11.8	11.73333333	0.000226446	0.000204437	2.20E-05	-0.265831771	NA	1	20666
1144	chr1	54518602	54519299	0.036234947	0.038627827	-0.002392879	-0.073527232	0.333022209	0.410048744	21562	11	0	0	11.78030303	12.97727273	11.45454545	12	7.49E-05	5.87E-05	1.62E-05	-0.36289032	NA	1	21991
1145	chr1	54587365	54587578	0.079475944	0.08174938	-0.002273436	-0.042673938	0.378737308	0.445484473	22572	2	0	0	9.25	11.41666667	11	11.5	0.000156075	0.000141704	1.44E-05	0.179498612	NA	1	22518
1146	chr1	54665822	54666259	0.08298754	0.084766134	-0.001778594	-0.02632595	0.280749673	0.371691623	22665	8	0	0	12.16666667	11.72916667	11.875	11.875	5.98E-05	5.32E-05	6.59E-06	0.329976179	NA	1	24531
1147	chr1	54723697	54724019	0.865166789	0.858453095	0.006713694	0.010964108	0.721444428	0.740579554	25864	2	0	0	12.41666667	11.16666667	12	11.5	0.000203862	0.001623261	-0.001419399	-3.346789826	NA	1	6047
1148	chr1	54821991	54822333	0.668737935	0.732048223	-0.063310288	-0.133329059	0.000909839	0.018798619	6559	3	0	0	14.47222222	14.5	12	12	0.002802802	0.001105142	0.00169766	1.144342796	NA	1	6590
1149	chr1	54856402	54856608	0.533930962	0.764743853	-0.23081289	-0.52555219	2.35E-10	3.12E-07	541	2	0	0	10.91666667	11.54166667	11.5	12	0.002602243	0.005221308	-0.002619065	-0.756926252	NA	1	10989
1150	chr1	54870854	54872476	0.136344104	0.142050538	-0.005706434	-0.04579881	0.219832017	0.334988998	18031	8	0	0	10.82291667	10.17708333	11.875	11.625	0.001048035	0.001944641	-0.000896606	-0.179985995	NA	1	22510
1151	chr1	54872674	54873000	0.051014043	0.055066362	-0.004052318	-0.089174268	0.200162094	0.32449799	16377	3	0	0	11.88888889	11.58333333	12	12	7.04E-05	0.000129823	-5.94E-05	-0.788062096	NA	1	16356
1152	chr1	54940347	54940753	0.151508923	0.18229365	-0.030784727	-0.196729457	0.01207899	0.116068466	3637	3	0	0	13.38888889	13.30555556	11.66666667	12	0.000833831	0.001856	-0.001022169	-0.990123548	NA	1	8051
1153	chr1	54953894	54955287	0.084267961	0.093996249	-0.009728288	-0.14695419	0.085849726	0.275237234	9389	4	0	0	11.22916667	10.35416667	11.5	11.75	0.000148942	0.000270602	-0.00012166	-0.808181606	NA	1	13944
1154	chr1	54965024	54965391	0.045832072	0.052344085	-0.006512013	-0.161123056	0.033117788	0.200154169	11993	3	0	0	13.16666667	12.75	12	11.66666667	3.97E-05	8.48E-05	-4.51E-05	-0.781488444	NA	1	17464
1155	chr1	55007705	55008448	0.03862472	0.037599888	0.001024831	0.030129473	0.127363954	0.293331349	24473	7	0	0	11.9047619	11.42857143	11.85714286	11.85714286	3.11E-05	5.78E-05	-2.67E-05	-0.875091517	NA	1	19806
1156	chr1	55181346	55181853	0.042797326	0.045342174	-0.002544849	-0.06718484	0.235686219	0.344044922	20466	6	0	0.166666667	9.833333333	9.513888889	10.33333333	10	8.64E-05	0.000111535	-2.34E-05	-0.449747809	NA	1	20404
1157	chr1	55229993	55230369	0.030227776	0.034331664	-0.004103888	-0.136625067	0.089203095	0.276664473	16039	4	0	0	12.5625	12.375	11.75	12	3.87E-05	3.60E-05	2.69E-06	-0.41161868	NA	1	25679
1158	chr1	55246743	55247519	0.241292808	0.26259341	-0.021300602	-0.106211138	0.105062797	0.284670413	9797	5	0	0	12.75	13.63333333	12	12	0.002106294	0.018595186	-0.016488893	-3.173063172	NA	1	481
1159	chr1	55266278	55267058	0.127108853	0.127712799	-0.000603946	-0.056825267	0.243427887	0.348511253	25362	7	0	0	12.5	12.60714286	11.71428571	11.42857143	0.000936904	0.001950116	-0.001013212	-1.108942506	NA	1	7152
1160	chr1	55271666	55271972	0.460720048	0.380268739	0.080451309	0.302921104	0.026603115	0.179312697	3939	7	0	0	11.98809524	11.80952381	11.71428571	11.85714286	0.005822442	0.01891947	-0.013097028	-1.602864219	NA	1	3738
1161	chr1	55352464	55353328	0.051086338	0.056635181	-0.005548843	-0.088695497	0.083728869	0.273906887	13190	12	0	0	12.13194444	12.40277778	11.66666667	11.91666667	7.73E-05	0.000173849	-9.65E-05	-0.513494088	NA	1	15318
1162	chr1	55446088	55446846	0.051933735	0.050834313	0.001099423	0.017338087	0.451988954	0.505042158	24325	6	0	0	11.30555556	11.40277778	11.5	11.83333333	0.000136512	0.000272989	-0.000136477	0.052060803	NA	1	25425
1163	chr1	55462689	55463010	0.098278356	0.143283754	-0.045005398	-0.492448198	0.006947255	0.080160639	2301	2	0	0	10.70833333	11.04166667	11	11	0.000383844	0.004160206	-0.003776362	-2.9889374	NA	1	3108
1164	chr1	55505061	55506015	0.041700299	0.040146159	0.00155414	0.030808159	0.160754222	0.30613997	23218	12	0	0	11.31944444	11.20138889	11.33333333	11.75	9.42E-05	6.84E-05	2.59E-05	0.213049699	NA	1	21772
1165	chr1	55680466	55681708	0.037990535	0.039908276	-0.001917741	-0.073188103	0.178012506	0.314040138	22281	10	0	0	11.58333333	11.96666667	11.6	11.9	7.85E-05	8.87E-05	-1.02E-05	-0.877754897	NA	1	23524
1166	chr1	56943402	56943669	0.053797343	0.071433657	-0.017636314	-0.352128859	0.002520714	0.039577154	6181	1	0	0	12.08333333	9.666666667	12	11	7.01E-05	0.000266852	-0.000196737	-1.928239855	NA	1	12447
1167	chr1	57044103	57045117	0.043582573	0.047462456	-0.003879883	-0.108922081	0.117856313	0.289989766	16642	5	0	0	12.96666667	12.98333333	12	11.6	7.40E-05	6.71E-05	6.93E-06	-0.283283001	NA	1	24425
1168	chr1	57110664	57111337	0.041983782	0.043629372	-0.00164559	-0.034624065	0.605546203	0.638036816	25198	10	0	0	10.825	10.61666667	11.9	11.7	7.69E-05	0.000107671	-3.08E-05	-0.247669053	NA	1	21023
1169	chr1	57887964	57890637	0.058808887	0.075814641	-0.017005753	-0.205860964	0.093745806	0.280265934	8877	12	0	0	11.96527778	11.59722222	11.91666667	11.83333333	0.000147406	0.001506256	-0.00135885	-1.528191914	NA	1	6196
1170	chr1	58715273	58716095	0.050539549	0.053035387	-0.002495838	-0.05687437	0.094706036	0.280579935	20613	8	0	0	12.16666667	11.96875	12	11.875	7.30E-05	0.000106761	-3.38E-05	-0.725209471	NA	1	18757
1171	chr1	59012327	59012577	0.062481522	0.065296844	-0.002815323	-0.035641862	0.235283199	0.343757921	19689	6	0	0	10.51388889	11.13888889	11	11.5	0.000168815	0.000118477	5.03E-05	0.547645288	NA	1	16995
1172	chr1	59042014	59043295	0.080845023	0.062778168	0.018066856	0.286574679	0.003010748	0.045269374	6049	11	0	0	11.65151515	12.16666667	11.45454545	11.81818182	0.000327524	0.000293655	3.39E-05	0.251201031	NA	1	20933
1173	chr1	59247462	59250940	0.043078901	0.046989286	-0.003910385	-0.091061993	0.149752565	0.301641044	16563	27	0	0	11.08950617	11.60185185	11.48148148	11.62962963	6.81E-05	9.69E-05	-2.89E-05	-0.406827913	NA	1	19443
1174	chr1	59280241	59280490	0.269062205	0.205156985	0.06390522	0.374992885	0.018274711	0.147595844	3287	2	0	0	10.5	11.58333333	11.5	12	0.005144525	0.004386678	0.000757848	0.323263839	NA	1	19275
1175	chr1	59280952	59281194	0.05098788	0.071253154	-0.020265275	-0.413901264	0.003599313	0.051416979	5445	1	0	0	15.75	15.75	12	12	5.93E-05	0.000467202	-0.000407908	-2.978097629	NA	1	10107
1176	chr1	59281890	59282235	0.032889776	0.031444874	0.001444903	0.02799517	0.186065111	0.317349631	23502	3	0	0	10.47222222	12.25	11.33333333	12	2.84E-05	4.03E-05	-1.19E-05	-0.482108618	NA	1	23073
1177	chr1	59369312	59369900	0.040663525	0.045703678	-0.005040154	-0.131963069	0.063626755	0.256834538	14014	4	0	0	12.8125	12.29166667	11.75	11.75	3.07E-05	6.89E-05	-3.82E-05	-0.581966577	NA	1	18205
1178	chr1	59612408	59612723	0.058596782	0.056706259	0.001890524	-0.014042425	0.366928806	0.435998917	23701	4	0	0	11.125	12.16666667	12	11.25	0.002228337	0.002271966	-4.36E-05	-1.010858857	NA	1	17602
1179	chr1	59762103	59762794	0.046520103	0.052290364	-0.005770261	-0.124448442	0.08102361	0.272828711	12845	10	0	0	12.48333333	11.78333333	11.7	11.8	7.04E-05	0.000113784	-4.34E-05	-0.641400049	NA	1	17626
1180	chr1	60280625	60281048	0.068936894	0.064742598	0.004194296	0.06458107	0.403841475	0.46591437	23012	4	0	0	13.39583333	13.27083333	11.75	12	0.000245714	0.000116071	0.000129643	0.570520293	NA	1	14184
1181	chr1	60392273	60392583	0.037700445	0.039393751	-0.001693306	-0.04542048	0.07813439	0.270293238	22880	8	0	0	11.75	12.0625	11.75	11.75	4.33E-05	8.18E-05	-3.84E-05	-0.753992567	NA	1	18175
1182	chr1	60539316	60539540	0.207928958	0.144139774	0.063789184	0.507252223	0.001049633	0.021127948	1354	5	0	0	11.63333333	11.18333333	11.8	12	0.002937675	0.002278852	0.000658823	1.227766982	NA	1	8587
1183	chr1	61508643	61509282	0.041691096	0.042825276	-0.00113418	-0.033696423	0.215882373	0.332594011	24238	5	0	0	12.23333333	12.4	11.6	11.8	5.62E-05	6.19E-05	-5.72E-06	-0.43009797	NA	1	24796
1184	chr1	61515876	61516831	0.052340335	0.057075941	-0.004735606	-0.113150544	0.15035861	0.30179172	14607	4	0	0	11.375	12.04166667	10.5	10.75	0.000130783	0.000123825	6.96E-06	-0.08980343	NA	1	24564
1185	chr1	61519353	61519971	0.102883034	0.153009847	-0.050126813	-0.528936022	0.039734465	0.216533261	4872	4	0	0	13.97916667	13.83333333	12	12	0.003044032	0.006963807	-0.003919775	-1.205459187	NA	1	6117
1186	chr1	61542538	61542877	0.036830164	0.043015588	-0.006185425	-0.175703802	0.013784601	0.125207371	12325	7	0	0	12.25	11.98809524	11.71428571	11.71428571	4.44E-05	9.03E-05	-4.60E-05	-0.819179448	NA	1	17378
1187	chr1	61548754	61549564	0.037453726	0.040762518	-0.003308793	-0.092988566	0.166752474	0.308930164	18197	6	0	0	12.56944444	13.47222222	11.83333333	11.83333333	9.63E-05	4.29E-05	5.34E-05	0.185273174	NA	1	22368
1188	chr1	62119875	62120093	0.758616939	0.745767775	0.012849163	0.023827349	0.311654066	0.394263852	21816	2	0	0	15.20833333	13.79166667	12	12	0.000549699	0.001677772	-0.001128073	-1.59380421	NA	1	6791
1189	chr1	62190648	62190942	0.030908276	0.036685335	-0.005777059	-0.187834292	0.025752355	0.176217788	12832	3	0	0	13.38888889	13.75	12	12	2.16E-05	5.95E-05	-3.79E-05	-1.463960202	NA	1	18239
1190	chr1	62207828	62208818	0.040641721	0.040338565	0.000303155	0.008332098	0.7197476	0.739180674	25965	7	0	0	11.22619048	10.98809524	11.71428571	11.85714286	7.16E-05	8.34E-05	-1.18E-05	0.028803824	NA	1	25938
1191	chr1	62660556	62660946	0.079858257	0.086009858	-0.0061516	-0.11463749	0.204977077	0.327327522	16625	5	0	0	11.98333333	11.98333333	12	11.6	0.000368151	0.000335036	3.31E-05	-0.392422991	NA	1	18857
1192	chr1	62784137	62785133	0.055505403	0.054865323	0.00064008	-0.022720093	0.137252273	0.297321409	25284	5	0.2	0	11.66666667	12.65	11.6	12	0.000145962	0.000356996	-0.000121413	-0.543007969	NA	1	14685
1193	chr1	62901652	62903667	0.047937411	0.050705989	-0.002768579	-0.091898028	0.160764158	0.30613997	19772	16	0	0	11.48958333	11.64583333	11.4375	11.5625	0.000107644	8.98E-05	1.78E-05	-0.306544971	NA	1	21605
1194	chr1	63153381	63154349	0.038287798	0.041803396	-0.003515598	-0.086656556	0.253103302	0.353902524	18987	5	0	0	10.63333333	10.83333333	11.4	11.4	5.42E-05	7.07E-05	-1.64E-05	-0.459491744	NA	1	21933
1195	chr1	63782395	63790471	0.121765305	0.12986443	-0.008099125	-0.056306354	0.133613724	0.295801769	16451	47	0	0	12.09397163	12.69326241	11.70212766	11.78723404	0.000761277	0.004637231	-0.003875954	-1.701078165	NA	1	3338
1196	chr1	63795364	63796140	0.138839652	0.103036211	0.035803441	0.427900896	0.011921145	0.114884355	3052	5	0	0	9	9.633333333	10.6	11.6	0.00222178	0.000862146	0.001359634	1.283441705	NA	1	6194
1197	chr1	63833110	63833821	0.050038556	0.054605767	-0.004567211	-0.097795895	0.168702295	0.309786628	14993	8	0.125	0.25	12.63541667	12.53125	11.5	11.375	4.19E-05	9.65E-05	-5.46E-05	-1.241734682	NA	1	16672
1198	chr1	64058938	64059913	0.039498329	0.042184414	-0.002686085	-0.075957784	0.147306183	0.300885065	20034	13	0	0	12.25	12.67307692	11.84615385	11.92307692	5.37E-05	6.09E-05	-7.21E-06	-0.311583469	NA	1	24356
1199	chr1	64239466	64240779	0.03535253	0.036403953	-0.001051422	-0.024244888	0.453620052	0.506414714	24415	10	0	0	10.625	11	11.7	11.7	4.96E-05	6.85E-05	-1.89E-05	-0.028698745	NA	1	25940
1200	chr1	64935555	64936614	0.036174635	0.037785878	-0.001611243	-0.050585525	0.14467425	0.299743997	23085	7	0	0	11.32142857	11.53571429	11.57142857	11.85714286	4.45E-05	4.30E-05	1.48E-06	-0.106179367	NA	1	26051
1202	chr1	65210283	65211238	0.04858739	0.05226652	-0.003679129	-0.099057153	0.079569814	0.271904363	17156	4	0	0	13.08333333	12.1875	11.75	12	8.54E-05	0.000167397	-8.20E-05	-0.011659338	NA	1	26289
1203	chr1	65431456	65432614	0.039765586	0.042180357	-0.002414771	-0.058308018	0.118549694	0.290118387	20864	9	0	0	11.42592593	11.80555556	11.88888889	11.88888889	4.72E-05	6.44E-05	-1.72E-05	-0.372258042	NA	1	21737
1204	chr1	65468273	65468828	0.032148373	0.033941504	-0.001793131	-0.05923299	0.282827905	0.373214755	22627	6	0	0	11.68055556	12.73611111	12	11.83333333	2.65E-05	5.56E-05	-2.90E-05	-0.991112532	NA	1	19424
1205	chr1	65532162	65533212	0.029097481	0.029844947	-0.000747465	-0.027314809	0.60387344	0.636526911	25188	4	0	0	11	10.70833333	11.5	11.75	6.01E-05	3.48E-05	2.53E-05	0.745470487	NA	1	20067
1206	chr1	65533593	65533965	0.033487666	0.04014602	-0.006658354	-0.206897683	0.00695477	0.08021249	11802	2	0	0	15.5	13.83333333	12	12	2.39E-05	4.70E-05	-2.32E-05	-1.125623411	NA	1	20461
1207	chr1	65613042	65614898	0.070302516	0.074019196	-0.00371668	-0.06130064	0.294078731	0.381519195	20465	18	0	0	10.65277778	10.98148148	11.44444444	11.61111111	0.000104839	0.000195275	-9.04E-05	-0.555196344	NA	1	14897
1208	chr1	65720048	65720592	0.048700236	0.05270533	-0.004005094	-0.093891206	0.253096522	0.353902524	18986	4	0	0	10.375	10.64583333	11.25	11.5	6.76E-05	8.46E-05	-1.69E-05	-0.307192974	NA	1	21810
1209	chr1	65731412	65731849	0.081076504	0.101262004	-0.0201855	-0.181936634	0.028633189	0.186632183	5466	3	0	0	11.5	12.19444444	11.66666667	12	0.000156736	0.001093787	-0.000937051	-1.804523045	NA	1	7417
1210	chr1	65775019	65775746	0.042925762	0.043925426	-0.000999665	-0.024226126	0.272490314	0.366137339	24538	8	0	0	12.15625	12.05208333	11.625	11.625	5.60E-05	6.37E-05	-7.68E-06	-0.368973295	NA	1	24232
1211	chr1	65885857	65886704	0.048576593	0.05186412	-0.003287527	-0.096595107	0.257122641	0.356267526	19159	13	0	0	10.39102564	10.21794872	11.53846154	11.61538462	0.000123537	0.000154957	-3.14E-05	-0.322981068	NA	1	19278
1212	chr1	65991002	65991811	0.062933713	0.062919475	1.42E-05	-0.029949003	0.232039543	0.341707797	26529	6	0	0	11.48611111	11.54166667	11.5	11.33333333	0.000192267	0.001251985	-0.001059718	-0.861510559	NA	1	9525
1213	chr1	66258441	66258918	0.040915173	0.048484364	-0.007569191	-0.187713794	0.144971951	0.299808275	12838	2	0	0	12.375	12.08333333	11	12	8.48E-05	0.000293615	-0.000208833	-1.213311201	NA	1	12260
1214	chr1	66998729	66999060	0.041643744	0.05438524	-0.012741496	-0.302319523	0.020780686	0.158557618	7878	5	0	0	11.83333333	12.1	11.8	11.8	7.02E-05	0.000520558	-0.000450314	-1.838486888	NA	1	9796
1215	chr1	67218080	67218293	0.056414899	0.061041379	-0.00462648	-0.094315904	0.363985938	0.433744464	22280	5	0	0	11.41666667	11.6	11.8	11.8	0.00017037	0.000555645	-0.000385275	-0.935895263	NA	1	10301
1216	chr1	67390469	67391109	0.083799639	0.087295421	-0.003495782	-0.064029053	0.180942368	0.315077913	17645	11	0	0	11.52272727	11.98484848	11.72727273	11.63636364	0.000203274	0.000254967	-5.17E-05	-0.112435271	NA	1	24038
1217	chr1	67395684	67396483	0.038831752	0.038467288	0.000364464	0.004476394	0.194832899	0.321514586	25827	6	0	0	12.73611111	11.51388889	11.66666667	11.66666667	5.58E-05	4.58E-05	9.93E-06	-0.358650746	NA	1	23607
1218	chr1	67519225	67520139	0.067481926	0.076080608	-0.008598681	-0.110990253	0.095432358	0.280708883	10130	5	0	0	12.7	13.05	11.8	12	0.000227267	0.000365178	-0.000137911	-0.375604213	NA	1	18148
1219	chr1	67600391	67600715	0.126788999	0.120843752	0.005945247	0.102854838	0.543113394	0.58280093	24742	5	0	0	12.66666667	12.65	12	11.8	0.003389642	0.003836073	-0.000446432	-0.111989795	NA	1	24050
1220	chr1	67773330	67773767	0.033404509	0.037996544	-0.004592035	-0.148963459	0.082583016	0.273013461	14939	4	0	0	11.375	11.85416667	11.75	12	4.69E-05	6.14E-05	-1.46E-05	-0.177689111	NA	1	22559
1221	chr1	67895136	67896826	0.079064793	0.081773984	-0.00270919	-0.057137405	0.21042925	0.329902367	19943	12	0	0	12.54861111	12.86805556	11.75	11.41666667	5.49E-05	8.95E-05	-3.46E-05	-0.44547653	NA	1	18644
1222	chr1	68150914	68152270	0.041796706	0.045628236	-0.00383153	-0.104629089	0.186080502	0.317349631	16763	7	0	0	13.23809524	13.45238095	11.57142857	11.85714286	5.85E-05	6.31E-05	-4.60E-06	-0.451761908	NA	1	25129
1223	chr1	68298372	68299315	0.115834082	0.126248275	-0.010414193	-0.079429508	0.29070936	0.378984724	20365	3	0	0	11.88888889	11.05555556	11.66666667	11.66666667	0.00056941	0.001017585	-0.000448175	-0.870573886	NA	1	9807
1224	chr1	68512644	68513005	0.515475819	0.545671394	-0.030195575	-0.082104036	0.373981656	0.441259132	22502	6	0	0	13.73611111	13.73611111	11.83333333	11.83333333	0.003553403	0.012856728	-0.009303325	-2.029619407	NA	1	2220
1225	chr1	68516237	68516473	0.424109675	0.438108236	-0.013998562	-0.05091572	0.153564541	0.303111592	17274	7	0	0	11.23809524	12.20238095	11.57142857	11.42857143	0.004207273	0.004864961	-0.000657688	0.058253102	NA	1	25296
1226	chr1	68517255	68517474	0.434387617	0.467519266	-0.033131649	-0.105130807	0.024311712	0.170764621	9347	5	0	0	11.05	10.46666667	11.8	11.8	0.001301985	0.000818657	0.000483328	0.738055264	NA	1	11306
1227	chr1	68629000	68629202	0.657248627	0.662544657	-0.00529603	-0.023736423	0.186766207	0.317841344	21826	4	0	0	12.60416667	14.02083333	11.75	12	0.000573753	0.002393394	-0.001819641	-1.631139122	NA	1	5281
1228	chr1	68696640	68697628	0.037588289	0.035207457	0.002380832	0.065186128	0.205664672	0.327640908	20944	6	0	0	10.61111111	11.51388889	11.33333333	11.5	4.65E-05	8.39E-05	-3.74E-05	-0.401506524	NA	1	18304
1229	chr1	68962284	68963006	0.032458359	0.03445373	-0.001995371	-0.071781217	0.175655183	0.313147939	22056	8	0	0	10.11458333	10.42708333	11.25	11.625	4.58E-05	4.16E-05	4.17E-06	-0.042106696	NA	1	25662
1230	chr1	70032968	70034495	0.033316796	0.036290366	-0.00297357	-0.08455057	0.058285894	0.250301748	19185	14	0	0	12.04166667	12.35119048	11.78571429	11.85714286	3.85E-05	5.97E-05	-2.11E-05	-0.516232128	NA	1	20835
1231	chr1	70385044	70385270	0.710269611	0.664704891	0.04556472	0.093061947	0.013215252	0.122252594	10940	3	0	0	14.69444444	14.5	12	12	0.000770156	0.004544045	-0.003773889	-1.599335661	NA	1	3750
1232	chr1	70671184	70671442	0.040863746	0.04219234	-0.001328594	-0.033513735	0.142359117	0.298899252	23782	9	0	0	10.86111111	12.13888889	10.88888889	11.44444444	6.86E-05	4.92E-05	1.94E-05	0.353776602	NA	1	21214
1233	chr1	70687301	70687560	0.041397893	0.046863412	-0.005465519	-0.090580587	0.101062895	0.282790831	13311	3	0	0	13.41666667	13.13888889	11.66666667	11.66666667	7.60E-05	9.22E-05	-1.61E-05	-0.90463214	NA	1	22009
1234	chr1	70819734	70820719	0.042048035	0.044738272	-0.002690237	-0.083484687	0.151001266	0.302006396	20021	16	0	0	11.78645833	12.16666667	11.8125	11.875	6.72E-05	6.83E-05	-1.03E-06	-0.400303388	NA	1	26211
1235	chr1	70876623	70877091	0.038817284	0.041912306	-0.003095022	-0.084248689	0.095916298	0.280708883	18816	7	0	0	12.25	12.46428571	11.85714286	12	4.95E-05	6.11E-05	-1.16E-05	-0.290963728	NA	1	23172
1236	chr1	71512225	71513804	0.065342605	0.065978707	-0.000636102	-0.025593739	0.459784589	0.511757315	25300	12	0	0	11.35416667	11.78472222	11.75	11.75	0.000285855	0.000378486	-9.26E-05	-0.546413012	NA	1	14814
1237	chr1	71546487	71546783	0.043980437	0.047329356	-0.003348919	-0.107292344	0.060202763	0.252450694	18085	4	0	0	12.77083333	12.45833333	12	11.75	0.000109359	0.00010591	3.45E-06	-0.8782271	NA	1	25463
1238	chr1	72748472	72749736	0.052469447	0.059495401	-0.007025954	-0.154204822	0.058269091	0.250301748	11423	7	0	0	14.44047619	14.45238095	12	12	0.000119498	0.000161993	-4.25E-05	-0.484257361	NA	1	17704
1239	chr1	74663827	74664035	0.036083888	0.039679439	-0.00359555	-0.110936685	0.149433993	0.30153063	17378	7	0	0	11.21428571	11.05952381	11.28571429	11.14285714	6.09E-05	7.29E-05	-1.19E-05	-0.566904327	NA	1	23071
1240	chr1	75590818	75591354	0.359130808	0.302398516	0.056732292	0.245133241	0.235033544	0.343714711	18155	3	0	0	10.88888889	10.22222222	12	12	0.008482663	0.026389721	-0.017907058	-1.632478095	NA	1	3601
1241	chr1	75595814	75596162	0.105653378	0.0978743	0.007779078	0.080174234	0.538557802	0.578965447	24697	3	0	0	12.38888889	12.52777778	12	12	0.001401413	0.001829029	-0.000427616	0.429702689	NA	1	17001
1242	chr1	75596724	75596947	0.087297398	0.080204784	0.007092614	0.16374229	0.098559158	0.282037691	11360	4	0	0	12.0625	11.79166667	12	12	0.000840291	0.000705988	0.000134303	0.672146148	NA	1	13621
1243	chr1	75600675	75601415	0.046874342	0.055884023	-0.009009681	-0.106206932	0.33732867	0.413272849	21671	4	0	0	10.5625	10.875	11.5	11.75	0.00016063	0.001936614	-0.001775984	-1.271700953	NA	1	5630
1244	chr1	75601999	75602878	0.10240182	0.110693093	-0.008291272	-0.167411081	0.213939734	0.331612134	17128	5	0	0	12.06666667	12.23333333	11.8	11.8	0.000763136	0.003652931	-0.002889795	-2.379048712	NA	1	3887
1245	chr1	76080455	76080808	0.0460374	0.059608327	-0.013570928	-0.343640314	0.075811973	0.267926171	7559	3	0	0	11.13888889	11.63888889	11.66666667	11.66666667	6.73E-05	0.001594757	-0.001527429	-4.231184925	NA	1	5826
1246	chr1	76081379	76082365	0.080106895	0.090160288	-0.010053393	-0.19220788	0.02924859	0.18807219	9213	5	0	0	12.1	12.13333333	12	11.8	0.000290088	0.000480887	-0.000190799	-0.802680055	NA	1	12547
1247	chr1	76189917	76190730	0.031378403	0.034865415	-0.003487012	-0.113292512	0.064696611	0.257457633	17675	12	0	0	10.52083333	10.1875	11.58333333	11.58333333	4.67E-05	6.29E-05	-1.63E-05	-0.513095092	NA	1	21984
1248	chr1	76262537	76262903	0.60966275	0.62313485	-0.0134721	-0.032873059	0.630999534	0.66034835	25370	5	0	0	14.08333333	13.86666667	12	12	0.012081759	0.019305025	-0.007223267	-0.645181894	NA	1	12807
1249	chr1	76540148	76540653	0.038705599	0.05017194	-0.01146634	-0.293472919	0.009061372	0.0956198	8479	10	0	0	11.55833333	11.30833333	11.5	11.8	5.86E-05	0.000261989	-0.000203377	-2.225687164	NA	1	12347
1250	chr1	77333112	77334534	0.046745867	0.055564977	-0.00881911	-0.197975993	0.179045976	0.314521017	15114	10	0	0	12.79166667	12.39166667	12	11.8	0.000131146	0.00085677	-0.000725624	-1.910559107	NA	1	8271
1251	chr1	77684997	77685252	0.057488852	0.058761406	-0.001272554	-0.034713117	0.274423506	0.367809788	23923	6	0	0	10.18055556	10.48611111	11.66666667	12	0.000120211	8.14E-05	3.88E-05	0.486769847	NA	1	18135
1252	chr1	77747315	77748224	0.038530343	0.038546515	-1.62E-05	-0.025414381	0.101494718	0.282923338	26527	9	0	0	11.90740741	11.44444444	11.88888889	11.77777778	7.98E-05	0.000202745	-0.000122943	-0.495856989	NA	1	15661
1253	chr1	78148218	78149418	0.045606082	0.052356312	-0.00675023	-0.134866667	0.099179764	0.282413421	11716	15	0	0	12.58333333	12.35	11.8	11.8	0.000154525	0.000147495	7.03E-06	-0.58384692	NA	1	24394
1254	chr1	78224844	78225650	0.046300278	0.052247511	-0.005947233	-0.125304615	0.081298098	0.272974142	12628	6	0	0	11.08333333	11.02777778	11.5	11.83333333	3.49E-05	9.93E-05	-6.44E-05	-1.248724962	NA	1	16049
1255	chr1	78277367	78277607	0.742931387	0.751047313	-0.008115925	-0.017286897	0.267589634	0.362703495	23055	3	0	0	13.5	14.91666667	12	12	0.000565269	0.001199281	-0.000634012	-1.165409894	NA	1	8714
1256	chr1	78354382	78354673	0.023369082	0.023612131	-0.00024305	-0.010470039	0.772935992	0.787408893	26080	1	0	0	9.583333333	10.41666667	12	12	3.07E-05	1.50E-05	1.57E-05	1.032386514	NA	1	22125
1257	chr1	78444304	78444605	0.036656498	0.039332588	-0.00267609	-0.080462962	0.280077474	0.371245978	20063	1	0	0	13.5	16.08333333	12	12	3.73E-05	2.93E-05	8.01E-06	0.348254848	NA	1	24124
1258	chr1	78444764	78445281	0.046769164	0.051925093	-0.00515593	-0.108197506	0.13685626	0.297144724	13792	10	0	0	11.8	11.93333333	12	11.8	0.000383519	0.000295901	8.76E-05	-0.278354721	NA	1	20337
1259	chr1	78511578	78512161	0.071592271	0.08238276	-0.010790489	-0.161418102	0.290463494	0.378829053	20356	5	0	0	11.9	10.85	12	11.8	0.000427451	0.002087658	-0.001660207	-1.717877074	NA	1	5554
1260	chr1	78956625	78957516	0.080170236	0.07712796	0.003042276	0.078885744	0.051462443	0.240617898	18970	8	0	0	12.65625	12.30208333	12	12	0.000820503	0.000637684	0.000182819	0.239997527	NA	1	21199
1261	chr1	79472282	79472537	0.172919003	0.220685187	-0.047766184	-0.323179585	0.257546269	0.356502165	19179	8	0	0	11.72916667	11.13541667	11.625	12	0.001507708	0.01679443	-0.015286722	-3.326510758	NA	1	384
1262	chr1	82265999	82269048	0.040470797	0.044410877	-0.003940081	-0.095040284	0.131514179	0.295137441	16470	19	0	0	11.68859649	12.08333333	11.57894737	11.68421053	6.33E-05	0.000110163	-4.69E-05	-0.304456978	NA	1	19700
1263	chr1	84326268	84326838	0.218143881	0.13952515	0.078618732	0.568485618	5.44E-05	0.002365223	952	6	0	0	12.375	12.77777778	12	11.5	0.002488218	0.001885666	0.000602551	0.588777961	NA	1	13848
1264	chr1	84464224	84465232	0.07412849	0.077016704	-0.002888214	-0.080206742	0.19220734	0.320707949	19426	6	0	0	12.25	11.93055556	11.66666667	11.83333333	0.000347783	0.000555434	-0.000207651	-0.622846466	NA	1	13237
1265	chr1	84543147	84544261	0.036281218	0.04010609	-0.003824872	-0.096601393	0.144220943	0.299564965	16780	10	0.1	0	12.21666667	12.84166667	11.2	11.7	4.48E-05	7.64E-05	-3.92E-05	-0.716191767	NA	1	18090
1266	chr1	84764109	84764906	0.030948519	0.032295496	-0.001346976	-0.04607497	0.420189545	0.479334554	23740	5	0	0	11.78333333	11.03333333	11.8	11.4	2.75E-05	5.55E-05	-2.81E-05	-1.111932076	NA	1	19587
1267	chr1	84944933	84945350	0.107266616	0.1262274	-0.018960785	-0.231600509	0.009784302	0.10069147	5795	3	0	0	9.583333333	10.94444444	10.33333333	10.66666667	0.000692658	0.000684279	8.38E-06	-0.524419032	NA	1	24021
1268	chr1	84971345	84972491	0.043665773	0.048191698	-0.004525926	-0.089380675	0.108886478	0.286548835	15093	16	0	0	10.63020833	10.890625	11.6875	11.8125	5.63E-05	8.85E-05	-3.22E-05	-0.314474041	NA	1	19462
1269	chr1	85039826	85040344	0.04525662	0.050055133	-0.004798513	-0.103018757	0.111215166	0.287583645	14477	10	0.1	0	11.96666667	11.9	11.7	12	5.76E-05	0.000130278	-7.01E-05	-1.143603447	NA	1	15749
1270	chr1	85086322	85086766	0.068349192	0.053329769	0.015019423	0.223561953	0.008838208	0.094126152	7049	2	0	0	13	13.66666667	12	12	0.000362486	0.000101305	0.000261181	1.932836355	NA	1	11531
1271	chr1	85155606	85156574	0.048952311	0.05233741	-0.003385098	-0.06989392	0.256890843	0.356220875	19146	11	0	0	11.12878788	11.43939394	11.63636364	11.63636364	0.000100387	0.000211894	-0.000111507	-0.40603638	NA	1	17503
1272	chr1	85220019	85220338	0.695995221	0.734332077	-0.038336856	-0.09826489	0.029217329	0.18807219	10232	4	0	0	10.10416667	11.45833333	12	11.75	0.001216057	0.005007199	-0.003791142	-1.00108195	NA	1	7939
1273	chr1	85358360	85359187	0.041838819	0.044415034	-0.002576215	-0.079496612	0.076103196	0.267926171	20360	8	0	0	12.89583333	12.86458333	12	11.875	8.02E-05	6.60E-05	1.42E-05	-0.284281803	NA	1	22489
1274	chr1	85462586	85463435	0.127617104	0.126867342	0.000749762	-0.011827293	0.429529017	0.487038026	25069	7	0	0	11.30952381	10.89285714	11.71428571	11.85714286	0.00016007	0.000175482	-1.54E-05	-0.460917875	NA	1	22190
1275	chr1	85463885	85464167	0.034960844	0.038055186	-0.003094341	-0.093428524	0.251612689	0.352709446	18940	3	0	0	13.5	11.77777778	12	11.66666667	4.75E-05	5.71E-05	-9.59E-06	-0.662356793	NA	1	23712
1276	chr1	85513510	85514555	0.047513326	0.050925551	-0.003412226	-0.066106917	0.24673926	0.350073604	18713	9	0	0	12.23148148	11.61111111	11.88888889	11.88888889	7.00E-05	0.00011466	-4.46E-05	-0.632474001	NA	1	17501
1277	chr1	85665819	85667650	0.038708305	0.043169496	-0.004461192	-0.12423967	0.080716299	0.272581676	15233	11	0	0	13.63636364	14.21969697	11.81818182	11.90909091	5.53E-05	6.79E-05	-1.26E-05	-0.185674709	NA	1	22860
1278	chr1	85724702	85725524	0.041901231	0.043530883	-0.001629651	-0.045517779	0.416864589	0.476626969	23221	7	0	0	11.41666667	11.78571429	11.71428571	11.85714286	6.05E-05	9.80E-05	-3.75E-05	-0.521044546	NA	1	18296
1279	chr1	85741866	85742535	0.05468553	0.064323253	-0.009637723	-0.146591424	0.073989686	0.266519151	9459	5	0	0	11.76666667	13.45	11.8	12	0.000135902	0.000305478	-0.000169576	-0.349501275	NA	1	18730
1280	chr1	85929941	85931168	0.040300014	0.042528801	-0.002228786	-0.054552201	0.071412885	0.26373127	21374	13	0	0	11.67307692	12.19871795	11.76923077	11.92307692	7.74E-05	6.52E-05	1.23E-05	0.287377334	NA	1	22981
1281	chr1	86042230	86042935	0.038764731	0.047018389	-0.008253658	-0.185964426	0.062351362	0.254745527	10381	6	0	0	13.30555556	12.27777778	12	11.66666667	5.98E-05	0.000169263	-0.000109426	-1.250008315	NA	1	14254
1282	chr1	86046363	86047240	0.036268963	0.038796106	-0.002527143	-0.058336199	0.129714637	0.294029862	20513	10	0	0	12.09166667	12.7	11.7	11.7	4.88E-05	6.09E-05	-1.21E-05	-0.394889553	NA	1	23030
1283	chr1	86081701	86082068	0.511594251	0.583815062	-0.072220811	-0.188867747	0.025390182	0.174639725	3860	2	0	0	14.41666667	14.875	12	12	0.001358896	0.011908138	-0.010549242	-3.139909123	NA	1	836
1284	chr1	86174042	86174253	0.039661949	0.04026545	-0.000603501	-0.02371042	0.340761228	0.415696131	25365	7	0	0	10.5952381	11.29761905	11.57142857	11.85714286	5.06E-05	7.32E-05	-2.26E-05	-0.646064589	NA	1	20559
1285	chr1	86621279	86622871	0.052214249	0.052452232	-0.000237983	0.002529531	0.139518558	0.298294227	26093	8	0	0	11.76041667	12.03125	11.75	11.75	0.000205498	0.000140402	6.51E-05	0.657566844	NA	1	16001
1286	chr1	86861567	86862083	0.031990469	0.036450359	-0.00445989	-0.141209769	0.041060503	0.219391496	15239	7	0	0	14.27380952	13.3452381	12	12	2.94E-05	4.83E-05	-1.90E-05	-0.989590827	NA	1	21324
1287	chr1	87018669	87019254	0.692984176	0.694907896	-0.001923721	-0.003168879	0.304153417	0.388795052	25909	3	0	0	12.05555556	12.94444444	11	11.66666667	0.001293008	0.000917948	0.00037506	0.276519428	NA	1	20369
1288	chr1	87169876	87171015	0.046295209	0.049204362	-0.002909152	-0.071169611	0.160277632	0.305833775	19370	15	0	0	11.5	11.27777778	11.6	11.8	6.10E-05	8.97E-05	-2.87E-05	-0.125638717	NA	1	23754
1289	chr1	87380163	87381214	0.046933713	0.051649805	-0.004716092	-0.12287424	0.102102758	0.283310142	14649	10	0	0	13.625	13.66666667	12	11.7	5.63E-05	0.000104997	-4.87E-05	-1.040591259	NA	1	17132
1290	chr1	87597544	87598515	0.148048126	0.167287593	-0.019239467	-0.101410586	0.012851743	0.120655507	9807	6	0	0	13.22222222	12.98611111	12	11.83333333	0.000463282	0.000229015	0.000234267	0.153095446	NA	1	23122
1291	chr1	87617154	87617417	0.424153106	0.472104673	-0.047951568	-0.149572049	0.229903775	0.340462596	17928	3	0	0	12.02777778	12.75	11.66666667	12	0.005317967	0.017981577	-0.01266361	-2.163709661	NA	1	1878
1292	chr1	87617693	87617986	0.207535312	0.133471867	0.074063444	0.60362874	2.67E-07	4.58E-05	1054	4	0	0	11.95833333	13.08333333	12	12	0.001244734	0.000637448	0.000607286	0.970462743	NA	1	8867
1293	chr1	87793803	87795142	0.067479733	0.072428342	-0.004948609	-0.095961531	0.267142395	0.362320052	19575	8	0	0	12.05208333	11.71875	11.625	11.625	0.000184434	0.000249478	-6.50E-05	-0.211188543	NA	1	21810
1294	chr1	87797369	87797884	0.036392579	0.041007096	-0.004614518	-0.14883635	0.048082338	0.235036769	14890	2	0	0	10.625	11.79166667	12	11.5	4.11E-05	4.78E-05	-6.75E-06	-0.309536753	NA	1	24486
1295	chr1	87800836	87801252	0.040191725	0.047861691	-0.007669966	-0.170236307	0.058248749	0.250301748	10852	2	0	0	13.91666667	14.25	12	12	5.82E-05	0.000102963	-4.48E-05	-0.780083894	NA	1	17488
1296	chr1	88928284	88928760	0.056044082	0.056938501	-0.000894418	-0.014109616	0.41836117	0.477782565	24775	4	0	0	11.22916667	11.47916667	11.75	11.5	0.00013318	0.000676896	-0.000543716	-1.403513527	NA	1	9176
1297	chr1	89149595	89150658	0.068812555	0.067896129	0.000916426	-0.060528824	0.244634636	0.348916659	24723	10	0	0	11.73333333	12	11.7	11.5	0.000190286	0.000280042	-8.98E-05	-0.881694445	NA	1	14930
1298	chr1	89356964	89357391	0.031698181	0.036248123	-0.004549942	-0.146055008	0.059855748	0.252195975	15028	5	0	0	14.43333333	13.33333333	12	12	3.51E-05	4.59E-05	-1.08E-05	-0.192661992	NA	1	23355
1299	chr1	89458035	89458604	0.050904304	0.052452705	-0.001548401	-0.034340398	0.333626982	0.410501269	23234	7	0	0	11.61904762	12.04761905	11.71428571	11.85714286	7.46E-05	9.25E-05	-1.80E-05	-0.379984388	NA	1	21563
1300	chr1	89989811	89990986	0.048462994	0.055619679	-0.007156685	-0.148899913	0.079664407	0.271939481	11299	8	0	0	11.75	11.07291667	11.75	11.375	0.000190958	0.000178903	1.21E-05	-0.278703421	NA	1	23037
1301	chr1	90098231	90099292	0.034546662	0.037851186	-0.003304524	-0.102309876	0.203738321	0.326448547	18213	6	0	0	11.75	12.19444444	11.66666667	11.83333333	4.43E-05	5.33E-05	-9.02E-06	-0.464356479	NA	1	23854
1302	chr1	90228745	90229173	0.045216037	0.050174858	-0.004958821	-0.11778348	0.104486035	0.284523509	14156	6	0	0	12.29166667	13.19444444	12	11.83333333	4.95E-05	6.54E-05	-1.59E-05	-0.211505336	NA	1	22069
1303	chr1	90286190	90287222	0.042031396	0.044193148	-0.002161752	-0.062618369	0.175147544	0.312743103	21576	9	0	0	10.15740741	10.83333333	11.22222222	11	0.000139541	9.81E-05	4.14E-05	0.269342307	NA	1	20533
1304	chr1	90308840	90309606	0.046196269	0.049035059	-0.00283879	-0.079244045	0.023646325	0.168459141	19576	5	0	0	13.08333333	13.73333333	12	12	5.19E-05	7.92E-05	-2.73E-05	-0.515995566	NA	1	19717
1305	chr1	90460400	90461237	0.03155852	0.033942374	-0.002383854	-0.068861494	0.192924296	0.321127284	20938	11	0	0	11.0530303	10.90909091	11.45454545	11.45454545	3.50E-05	4.85E-05	-1.35E-05	-0.32281528	NA	1	22631
1306	chr1	91172103	91172771	0.05310857	0.061937839	-0.008829269	-0.167120955	0.124495782	0.291966192	11316	4	0	0	12.72916667	11.95833333	12	12	0.000129113	0.000357844	-0.000228731	-0.995626878	NA	1	11967
1307	chr1	91176405	91176701	0.045558048	0.052155671	-0.006597622	-0.116936563	0.735244424	0.753056842	25922	3	0	0	9.805555556	10.33333333	10.66666667	12	0.000397749	0.002311562	-0.001913813	-0.442253922	NA	1	16729
1308	chr1	91182098	91182364	0.064947315	0.082892138	-0.017944823	-0.247687783	0.303561197	0.388478753	20746	2	0	0	14.33333333	15.66666667	12	12	0.00022904	0.004813683	-0.004584643	-2.284674403	NA	1	2591
1309	chr1	91182510	91182857	0.093722888	0.122785543	-0.029062655	-0.302609027	0.104057114	0.284322003	9716	6	0	0	13.69444444	13.5	12	12	0.000449628	0.005589864	-0.005140236	-3.191557732	NA	1	2305
1310	chr1	91183241	91184540	0.046387835	0.057375492	-0.010987656	-0.179461954	0.25010256	0.352038177	18861	6	0	0	11.54166667	12.06944444	11.83333333	12	9.27E-05	0.002442595	-0.002349851	-2.129483276	NA	1	4505
1311	chr1	91185157	91185577	0.134976558	0.162094207	-0.027117649	-0.276346475	0.198829919	0.323702985	16307	5	0	0	12.53333333	12.8	11.8	12	0.001643651	0.007456611	-0.00581296	-2.906241723	NA	1	2013
1312	chr1	91189140	91189400	0.132250221	0.16425866	-0.032008439	-0.320545679	0.141394351	0.298897598	12558	2	0	0	11.70833333	9.916666667	12	11.5	0.000397862	0.005625074	-0.005227212	-3.831094646	NA	1	2262
1313	chr1	91190490	91192804	0.129038866	0.12433802	0.004700846	0.008250011	0.082068151	0.273013461	24846	20	0	0	12.53333333	12.475	11.95	11.95	0.000758349	0.003004242	-0.002245892	-1.597894874	NA	1	4660
1314	chr1	91300980	91301891	0.097740752	0.095717561	0.002023191	-0.012077604	0.460198551	0.512081791	24105	7	0	0	10.97619048	10.63095238	11.57142857	11.57142857	0.000358733	0.001755163	-0.00139643	-1.867961375	NA	1	6095
1315	chr1	91316250	91317390	0.06071536	0.068065763	-0.007350403	-0.121903229	0.162527293	0.307144216	14049	9	0	0	11.33333333	11.76851852	11.88888889	11.55555556	0.000154697	0.000303428	-0.000148732	-0.323752671	NA	1	19266
1316	chr1	91359123	91359563	0.652331088	0.650704173	0.001626915	-0.003963339	0.061907436	0.254476085	25752	5	0	0	12.91666667	12.96666667	12	12	0.000785241	0.000690692	9.45E-05	0.130484074	NA	1	23646
1317	chr1	91487159	91487807	0.03240144	0.036308164	-0.003906724	-0.112184434	0.159305644	0.305582316	16572	6	0.166666667	0	11.36111111	11.01388889	11.5	11.66666667	4.50E-05	5.38E-05	-1.26E-05	-0.098592341	NA	1	24351
1318	chr1	91869877	91870390	0.042752024	0.056529994	-0.01377797	-0.300634047	0.02737892	0.181704539	7481	5	0	0	11.51666667	12.66666667	11.8	12	0.00010022	0.000711731	-0.000611511	-1.566680389	NA	1	8836
1319	chr1	91966264	91966999	0.035749089	0.037589684	-0.001840595	-0.066071437	0.096899753	0.281122771	22484	15	0.066666667	0	10.76111111	10.80555556	11.26666667	11.13333333	3.85E-05	4.90E-05	-6.01E-06	-0.221730635	NA	1	24710
1320	chr1	92001024	92001444	0.8832737	0.855124929	0.028148771	0.052189261	0.02740046	0.181734253	17087	3	0	0	10.75	12.88888889	11.66666667	11.33333333	0.000403759	0.005497567	-0.005093808	-2.370717145	NA	1	2343
1321	chr1	92011830	92012062	0.568584322	0.492032067	0.076552255	0.227052735	0.050090706	0.239106121	5562	2	0	0	12.5	12.75	12	12	0.008082785	0.018387553	-0.010304768	-1.251517999	NA	1	5765
1322	chr1	92012337	92012656	0.781737935	0.78224647	-0.000508534	-0.002035274	0.740861866	0.758400777	26145	2	0	0	8.583333333	9.25	10.5	12	0.006361482	0.015097428	-0.008735946	-1.703670788	NA	1	3327
1323	chr1	92350914	92352085	0.05781679	0.06031057	-0.002493779	-0.067156884	0.253424855	0.354202458	20621	11	0	0	10.25757576	11.63636364	11.27272727	11.63636364	0.000177124	0.000311116	-0.000133991	-0.166707106	NA	1	22805
1324	chr1	92414719	92414986	0.743686388	0.685640199	0.058046189	0.126943054	0.01461609	0.129611617	7040	7	0	0	13.25	12.60714286	12	11.85714286	0.002256386	0.007220824	-0.004964439	-1.289773845	NA	1	5498
1325	chr1	92495368	92495964	0.046320518	0.049076698	-0.00275618	-0.066303232	0.186609413	0.317696693	19802	7	0	0	10.29761905	10.98809524	11.42857143	11.57142857	8.78E-05	0.00012858	-4.08E-05	-0.558168111	NA	1	17893
1326	chr1	92545820	92546480	0.056414836	0.059204123	-0.002789287	-0.066903065	0.161478157	0.306735714	19710	8	0	0	11.82291667	11.03125	11.75	11.875	0.000110211	0.000207965	-9.78E-05	-0.552920868	NA	1	14619
1327	chr1	92683439	92683682	0.806236723	0.776233241	0.030003482	0.061440327	0.064922938	0.257730861	15646	6	0	0	12.30555556	12.93055556	11.83333333	12	0.001766995	0.00445632	-0.002689325	-1.469618447	NA	1	4461
1328	chr1	92764174	92764926	0.038928858	0.041894991	-0.002966133	-0.089364076	0.143899831	0.299548507	19207	16	0	0	10.65625	11.05729167	11.4375	11.5625	6.73E-05	6.62E-05	1.15E-06	-0.091724405	NA	1	26169
1329	chr1	92945908	92952609	0.069550649	0.066923243	0.002627407	0.017209076	0.102001025	0.283276906	23077	60	0	0	11.70138889	11.89722222	11.7	11.66666667	0.000318309	0.000494037	-0.000175728	-0.065043958	NA	1	25120
1330	chr1	93249939	93251096	0.040773361	0.044101201	-0.00332784	-0.098605723	0.037630155	0.211293104	18151	7	0	0	12.97619048	13.21428571	11.57142857	12	6.24E-05	6.32E-05	-7.52E-07	-0.202574907	NA	1	26316
1331	chr1	93297499	93298122	0.037557025	0.043617332	-0.006060307	-0.157662474	0.097148732	0.281122771	12478	6	0	0	11.30555556	10.625	11.66666667	11.66666667	7.63E-05	0.000122137	-4.59E-05	-0.669131915	NA	1	17387
1332	chr1	93426513	93427754	0.039589275	0.040013795	-0.00042452	-0.032344996	0.256974044	0.356235462	25694	9	0	0	10.46296296	10.42592593	11.55555556	11.22222222	5.84E-05	6.65E-05	-8.13E-06	-0.172920181	NA	1	24082
1333	chr1	93544559	93545032	0.03423702	0.034101485	0.000135535	0.000184003	0.437889964	0.494007757	26519	6	0	0	12.34722222	11.93055556	11.83333333	11.83333333	7.18E-05	8.62E-05	-1.44E-05	0.170428249	NA	1	22711
1334	chr1	93645433	93646471	0.03951383	0.041938424	-0.002424594	-0.059550179	0.3722234	0.440242168	22447	20	0	0	11.32083333	12.07916667	11.85	11.6	6.76E-05	7.96E-05	-1.20E-05	-0.708709625	NA	1	23053
1335	chr1	93811219	93811940	0.049329098	0.05095697	-0.001627872	-0.033215447	0.086980626	0.275501046	23049	12	0	0	12.55555556	12.47222222	11.75	11.58333333	7.18E-05	8.49E-05	-1.32E-05	-0.393778865	NA	1	22727
1336	chr1	93913637	93914524	0.043176543	0.046956748	-0.003780205	-0.095781446	0.193592709	0.321268645	16886	4	0	0.25	13.04166667	13.22916667	11.25	11.25	4.53E-05	0.000102712	-4.83E-05	-1.006381779	NA	1	17155
1337	chr1	94146322	94147504	0.0435123	0.044936836	-0.001424536	-0.028188888	0.138875056	0.298158716	23548	10	0	0	11.275	12.275	11.6	11.5	6.28E-05	6.42E-05	-1.37E-06	-0.09370741	NA	1	26080
1338	chr1	94311845	94313086	0.03893886	0.040710035	-0.001771175	-0.054665894	0.220153672	0.335054758	22678	10	0	0	10.55833333	11.50833333	11.4	11.8	7.93E-05	0.000129915	-5.06E-05	-0.090069538	NA	1	24555
1339	chr1	94313318	94313628	0.044209669	0.046340147	-0.002130478	-0.059431243	0.203172531	0.326033889	21664	5	0	0	12.75	11.73333333	11.6	11.8	0.000132223	0.000148558	-1.63E-05	-0.703162115	NA	1	21961
1340	chr1	94344508	94344822	0.043779677	0.045727301	-0.001947624	-0.045518027	0.323186625	0.402291405	22192	9	0	0	11.37962963	10.75	11.77777778	11.77777778	6.93E-05	7.74E-05	-8.10E-06	-0.082827906	NA	1	24735
1341	chr1	94374370	94375467	0.033056826	0.037091034	-0.004034208	-0.118467149	0.098212987	0.281837077	16220	13	0	0	11.42948718	12.25	11.69230769	11.76923077	4.24E-05	6.12E-05	-1.88E-05	-0.574295901	NA	1	21358
1342	chr1	94702691	94703344	0.052559262	0.056045604	-0.003486342	-0.060719877	0.098440567	0.282037691	17682	8	0	0	11.05208333	10.80208333	11.375	12	0.000131252	0.000165456	-3.42E-05	-1.068533672	NA	1	18701
1343	chr1	94712907	94713517	0.060119613	0.06353517	-0.003415557	-0.075501793	0.250323914	0.352038177	18877	4	0	0	11.79166667	12	11.75	12	0.000101945	0.000185238	-8.33E-05	-0.618202154	NA	1	15165
1344	chr1	94883526	94884402	0.038565339	0.040904962	-0.002339623	-0.04864545	0.17591246	0.31322275	21054	9	0	0	12.42592593	12.84259259	11.88888889	12	5.33E-05	5.21E-05	1.19E-06	0.080828334	NA	1	26154
1345	chr1	95006838	95008051	0.046408982	0.047762273	-0.001353291	-0.044209057	0.187129987	0.318014061	23726	13	0	0	12.33974359	12.91025641	11.84615385	11.92307692	0.000101722	0.000143425	-4.17E-05	-0.156810152	NA	1	23033
1346	chr1	95285603	95286319	0.139900562	0.138907206	0.000993355	-0.027132236	0.178657162	0.314239615	24555	8	0	0	11.73958333	11.625	11.875	11.75	0.000390175	0.000386978	3.20E-06	-0.292377498	NA	1	25533
1347	chr1	95391838	95393116	0.061736521	0.072537585	-0.010801064	-0.163705728	0.088818731	0.276501645	8788	9	0	0	11.72222222	11.89814815	11.88888889	11.33333333	0.000261893	0.001462742	-0.001200849	-0.871954818	NA	1	9401
1348	chr1	95538252	95538551	0.049461314	0.053046799	-0.003585484	-0.063730051	0.28183802	0.372538058	20086	7	0	0	11.39285714	12.08333333	11.85714286	12	0.000115174	0.00022614	-0.000110967	-0.420064387	NA	1	17216
1349	chr1	95582751	95583572	0.049415835	0.056651328	-0.007235493	-0.110747298	0.192129398	0.320668373	15907	8	0	0	11.96875	12.28125	11.875	11.75	0.000192267	0.000220644	-2.84E-05	-0.021238205	NA	1	26082
1350	chr1	95699726	95700142	0.030894903	0.032114515	-0.001219612	-0.049443345	0.457855821	0.510094921	24042	3	0	0	12.11111111	12.16666667	12	12	3.61E-05	4.61E-05	-9.98E-06	-0.75641801	NA	1	23594
1351	chr1	97187103	97187606	0.056197115	0.061621618	-0.005424503	-0.103783537	0.207949034	0.328612439	16799	6	0	0	10.65277778	11	11.83333333	11.66666667	7.47E-05	0.000111051	-3.64E-05	-0.520957275	NA	1	18434
1352	chr1	98386190	98386724	0.034739463	0.037675433	-0.002935969	-0.088570295	0.113154081	0.288038433	19291	7	0	0	11.69047619	12.26190476	12	11.85714286	3.61E-05	6.54E-05	-2.94E-05	-0.651189147	NA	1	19381
1353	chr1	98510967	98511710	0.041790565	0.046332073	-0.004541508	-0.119167531	0.440335708	0.496029235	23569	6	0	0	11.90277778	12.41666667	11.83333333	12	0.000107741	0.000582622	-0.000474881	-2.493003929	NA	1	9628
1354	chr1	98519002	98519983	0.071768247	0.077659889	-0.005891642	-0.10905551	0.151656525	0.302236012	13322	5	0	0	10.91666667	11.35	11.4	11.4	0.000253108	0.000576408	-0.0003233	-0.506411813	NA	1	15454
1355	chr1	99126873	99127711	0.049683608	0.053322223	-0.003638615	-0.065553352	0.109089832	0.286664263	17256	6	0	0	10.66666667	9.972222222	11.83333333	11.33333333	9.00E-05	0.000112534	-2.25E-05	-0.211628996	NA	1	21800
1356	chr1	99469933	99470968	0.050585789	0.056203617	-0.005617828	-0.119789946	0.207699782	0.32848929	16787	10	0	0	12.03333333	12.25	11.9	11.8	0.000220791	0.001029581	-0.00080879	-1.607341012	NA	1	7886
1357	chr1	99729983	99730335	0.036149616	0.042556407	-0.006406791	-0.188705719	0.008746665	0.093375133	12095	2	0	0	14.04166667	13.20833333	12	12	4.34E-05	4.22E-05	1.24E-06	0.097263256	NA	1	26134
1358	chr1	100315421	100316009	0.031403874	0.031356127	4.77E-05	0.015894489	0.14167238	0.298899252	26459	14	0	0	10.05357143	10.30952381	11.78571429	11.78571429	2.47E-05	3.91E-05	-1.44E-05	-0.509867663	NA	1	22439
1359	chr1	100435298	100436070	0.069909137	0.074362901	-0.004453764	-0.093216135	0.18109524	0.315109239	15258	16	0.0625	0	12.66666667	12.77604167	11.8125	11.875	0.000167262	0.000298481	-0.000142635	-0.823367698	NA	1	13449
1360	chr1	100503483	100504404	0.036510796	0.04044532	-0.003934524	-0.116528951	0.075826394	0.267926171	16489	9	0	0	12.03703704	11.78703704	11.77777778	11.77777778	4.73E-05	6.36E-05	-1.63E-05	0.121201938	NA	1	23846
1361	chr1	100598131	100598754	0.051042234	0.05398881	-0.002946575	-0.065254937	0.111943541	0.287743346	19260	10	0	0	11.20833333	11.48333333	11.7	11.9	8.27E-05	8.80E-05	-5.30E-06	-0.116356695	NA	1	24917
1362	chr1	100678767	100679098	0.710284215	0.71097354	-0.000689325	-0.002212246	0.893279591	0.898695459	26390	2	0	0	14.04166667	14.91666667	12	12	0.000342333	0.000346464	-4.13E-06	-0.087934661	NA	1	25255
1363	chr1	100731633	100731999	0.055152043	0.054330034	0.000822009	-0.016342469	0.138609057	0.298092387	24925	7	0	0	11.91666667	12.39285714	11.57142857	11.85714286	0.000218277	8.60E-05	0.000132234	0.131466919	NA	1	23621
1364	chr1	100817710	100818899	0.034059698	0.037856351	-0.003796654	-0.110300062	0.119509527	0.29076288	16847	8	0	0	11.14583333	12	11.25	12	2.75E-05	5.96E-05	-3.21E-05	-1.03618533	NA	1	19001
1365	chr1	101004472	101005885	0.062526983	0.072071507	-0.009544524	-0.150679442	0.380195815	0.446778342	22593	8	0	0	12.73958333	12.77083333	12	11.875	0.000252737	0.001654006	-0.00140127	-1.162653811	NA	1	6448
1366	chr1	101360589	101360832	0.035511546	0.038213601	-0.002702054	-0.08833077	0.342750195	0.417158396	21814	5	0	0	12.36666667	12.56666667	11.8	12	4.62E-05	9.15E-05	-4.53E-05	-0.791757887	NA	1	17449
1367	chr1	101361550	101361808	0.035341124	0.037615175	-0.002274051	-0.08044617	0.199144788	0.323877811	21248	3	0	0	13.55555556	12.77777778	12	12	2.43E-05	2.91E-05	-4.86E-06	-0.372793721	NA	1	25050
1368	chr1	101491318	101491680	0.035630494	0.037854798	-0.002224304	-0.080701182	0.114180682	0.288529428	21391	10	0	0	11.575	12.04166667	11.5	11.6	3.90E-05	5.00E-05	-1.10E-05	-0.437507505	NA	1	23329
1369	chr1	101701786	101702068	0.036831529	0.038816907	-0.001985378	-0.057082934	0.226497936	0.338601659	22082	4	0	0	11.27083333	11.9375	12	11.75	5.45E-05	4.54E-05	9.13E-06	0.530991002	NA	1	23836
1370	chr1	101702446	101702745	0.049060995	0.053937721	-0.004876726	-0.112489028	0.256065	0.355869229	19104	4	0	0	11.47916667	12.10416667	11.25	11.75	0.000121536	0.000129759	-8.22E-06	-0.578826339	NA	1	24056
1371	chr1	104068488	104068913	0.046801753	0.052886719	-0.006084966	-0.150041087	0.04805707	0.234989862	12445	6	0	0	12.66666667	12.48611111	12	12	6.07E-05	8.09E-05	-2.02E-05	-0.429610609	NA	1	21036
1372	chr1	106623394	106623854	0.259821061	0.257734163	0.002086898	0.036375401	0.308804299	0.392341203	21784	6	0	0	11.61111111	12.81944444	11.5	11.83333333	0.003242976	0.006320439	-0.003077463	-1.267039168	NA	1	5665
1373	chr1	107599206	107600410	0.044654901	0.05611104	-0.011456138	-0.183014153	0.051919013	0.241325246	8484	9	0	0	11.78703704	12.4537037	11.77777778	12	0.000118456	0.000440362	-0.000321907	-0.9005044	NA	1	10885
1374	chr1	107682890	107684463	0.035961824	0.039737651	-0.003775827	-0.114694462	0.092360629	0.279212335	16900	17	0	0	11.84313725	12.30882353	11.64705882	11.76470588	4.46E-05	5.89E-05	-1.44E-05	-0.459058905	NA	1	22450
1375	chr1	108023233	108023442	0.30906089	0.318951686	-0.009890796	-0.067121566	0.657721169	0.684320914	25517	4	0	0	11.8125	11.97916667	11.75	11.75	0.017194392	0.061467412	-0.044273019	-1.867499565	NA	1	2712
1376	chr1	108507252	108507841	0.041147338	0.044005871	-0.002858533	-0.076453854	0.244898156	0.349034096	19518	5	0	0	13.25	12.4	12	11.6	6.59E-05	4.19E-05	2.39E-05	0.621834204	NA	1	20322
1377	chr1	108735228	108735513	0.860769386	0.848887613	0.011881773	0.021440081	0.135345037	0.296420328	22244	4	0	0	11.6875	12.75	11.5	12	0.000303839	0.00092436	-0.00062052	-1.084546102	NA	1	8787
1378	chr1	108742401	108743201	0.044440575	0.048833197	-0.004392622	-0.091333004	0.055328907	0.246084417	15368	8	0	0	11.44791667	11.63541667	12	11.875	4.91E-05	6.74E-05	-1.84E-05	-0.207052142	NA	1	21904
1381	chr1	109102539	109103212	0.041428039	0.047349248	-0.005921209	-0.152797179	0.131373404	0.295137441	12669	3	0	0	13.97222222	12	11.66666667	11.66666667	0.000115964	0.000197124	-8.12E-05	-1.016412111	NA	1	15245
1382	chr1	109203594	109204378	0.067042408	0.081482771	-0.014440363	-0.163953092	0.199123165	0.323877811	16319	15	0	0	11.71111111	11.60555556	11.8	11.8	0.000384737	0.002013224	-0.001628487	-1.054387361	NA	1	7414
1383	chr1	109234789	109235161	0.030255038	0.032706447	-0.002451409	-0.072947179	0.125197117	0.291966192	20749	8	0	0	11.9375	13.08333333	11.75	11.875	2.85E-05	4.78E-05	-1.93E-05	-0.675092612	NA	1	21243
1384	chr1	109289019	109289822	0.040571887	0.043426376	-0.00285449	-0.061048506	0.088233767	0.276352943	19533	9	0	0	10.7037037	11.09259259	11.44444444	11.88888889	5.29E-05	5.76E-05	-4.67E-06	-0.205183871	NA	1	25111
1385	chr1	109419545	109420038	0.052212188	0.054490568	-0.00227838	-0.057637133	0.328140475	0.406122021	21452	6	0	0	10.45833333	10.72222222	11.83333333	11.5	0.000185428	0.000202577	-1.71E-05	-0.17640965	NA	1	22584
1386	chr1	109505682	109506214	0.045660987	0.046960059	-0.001299071	-0.048154716	0.44534876	0.500021549	23853	5	0	0	12.16666667	11.41666667	12	11.6	8.05E-05	0.000102612	-2.22E-05	-0.448439229	NA	1	20642
1387	chr1	109583856	109585032	0.070794761	0.077272432	-0.006477671	-0.096681922	0.135124809	0.296420328	12099	12	0	0	12.14583333	12.00694444	12	12	0.000189588	0.000249003	-5.94E-05	-0.317873482	NA	1	19387
1388	chr1	109618580	109618832	0.049598534	0.053363862	-0.003765328	-0.094888716	0.2809233	0.371832228	20058	7	0	0	12.95238095	13.10714286	12	11.85714286	5.67E-05	0.000113478	-5.68E-05	-0.973827426	NA	1	16507
1389	chr1	109633189	109633632	0.055594371	0.060906072	-0.005311702	-0.131570981	0.086590617	0.275490467	13545	9	0	0	11.11111111	12.05555556	11.88888889	12	0.000146797	0.000192557	-4.58E-05	-0.436070347	NA	1	17397
1390	chr1	109642664	109643384	0.071787208	0.071447819	0.00033939	-0.026242628	0.12287596	0.291653628	25875	6	0	0	12.18055556	11.19444444	11.83333333	11.16666667	0.000295785	0.000192773	0.000103012	-0.078636656	NA	1	24832
1391	chr1	109656096	109656611	0.037939308	0.043099619	-0.005160311	-0.139840843	0.141958944	0.298899252	13783	6	0	0	12.54166667	12.73611111	12	11.83333333	6.44E-05	9.24E-05	-2.79E-05	-0.738227324	NA	1	19605
1392	chr1	109756443	109757098	0.035945842	0.041384448	-0.005438606	-0.162993455	0.060413826	0.25269206	13358	3	0	0	13.19444444	13.55555556	11.66666667	12	4.82E-05	7.13E-05	-2.31E-05	-0.701752852	NA	1	20480
1393	chr1	109791946	109792723	0.05346705	0.055856143	-0.002389093	-0.04296654	0.171182234	0.310964165	20923	6	0	0	11.66666667	11.91666667	11.83333333	12	0.000218757	0.000308631	-8.99E-05	-0.046856921	NA	1	25555
1394	chr1	109801055	109801700	0.725450106	0.721480114	0.003969992	-0.03851425	0.014389097	0.128578866	19247	4	0	0	11.5	12	12	12	0.000835419	0.001800611	-0.000965191	-0.291418528	NA	1	19994
1395	chr1	109824314	109824526	0.685583348	0.767520094	-0.081936745	-0.160656564	0.000980865	0.019955525	4840	1	0	0	8.833333333	8.916666667	12	12	0.002683162	0.003367549	-0.000684388	-0.327765204	NA	1	19171
1396	chr1	109825711	109826207	0.066998697	0.068107773	-0.001109076	-0.023797117	0.625536327	0.655725935	25327	10	0	0	9.733333333	10.25833333	11.4	11.6	0.0001848	0.000316291	-0.000131492	-0.628877294	NA	1	13693
1397	chr1	109940075	109940894	0.041677104	0.047991876	-0.006314772	-0.170067776	0.046487292	0.231912363	12179	3	0	0	13.08333333	12.91666667	12	12	4.33E-05	0.000119816	-7.66E-05	-1.416150168	NA	1	15443
1398	chr1	109968649	109969570	0.034017205	0.037357747	-0.003340542	-0.101551857	0.297332868	0.383771883	20570	15	0.066666667	0	10.83888889	11.10555556	11.13333333	11.46666667	5.85E-05	7.70E-05	-2.06E-05	-0.348324007	NA	1	20920
1399	chr1	110008963	110010124	0.060236822	0.069823246	-0.009586425	-0.0832827	0.226904784	0.338905007	17775	8	0	0	11.22916667	12.33333333	11.75	11.875	0.000262247	0.001164878	-0.000902631	-0.422286813	NA	1	17163
1400	chr1	110026631	110026903	0.035631405	0.038209349	-0.002577944	-0.068997267	0.37287415	0.440520121	22473	3	0	0	14.11111111	14.5	12	12	5.35E-05	5.17E-05	1.74E-06	-0.087719827	NA	1	25968
1401	chr1	110036546	110036943	0.053081901	0.055247508	-0.002165607	-0.073665987	0.196931161	0.322588988	21568	8	0	0	12.05208333	12.32291667	11.875	11.625	0.000124511	9.67E-05	2.78E-05	-0.285104897	NA	1	20159
1402	chr1	110051955	110052505	0.043019487	0.045811848	-0.002792361	-0.072332386	0.342235243	0.416781515	21801	7	0	0	10.78571429	10.98809524	11.28571429	11	7.73E-05	0.000141369	-6.41E-05	-0.569040608	NA	1	16060
1403	chr1	110091040	110091590	0.042605742	0.043649122	-0.001043379	-0.036448054	0.382315731	0.448593397	24436	10	0	0	11.16666667	11.26666667	11.7	11.4	6.61E-05	0.000143186	-7.71E-05	-0.732978081	NA	1	15404
1404	chr1	110162465	110162716	0.066885728	0.066486383	0.000399345	-0.026658444	0.197899402	0.323217835	25737	6	0	0	12.51388889	12.61111111	12	12	8.14E-05	9.61E-05	-1.47E-05	-0.827131439	NA	1	22354
1405	chr1	110185962	110186164	0.125178011	0.078806773	0.046371238	0.588488139	8.65E-06	0.000594848	2194	4	0	0	12.58333333	11.97916667	12	11.75	0.000999827	0.000190005	0.000809822	1.997178504	NA	1	7882
1406	chr1	110198542	110199127	0.062423343	0.071177489	-0.008754146	-0.139294571	0.080868002	0.272647847	10018	12	0	0	11.74305556	12.63194444	11.83333333	11.91666667	0.000166165	0.000341104	-0.000174939	-0.348921479	NA	1	18738
1407	chr1	110210582	110210956	0.038060962	0.063026305	-0.024965342	-0.433547433	0.001513279	0.027580845	4512	7	0	0	12.83333333	12.61904762	11.85714286	11.85714286	4.46E-05	0.001106686	-0.001062068	-2.582807076	NA	1	6992
1408	chr1	110230239	110230614	0.238060811	0.290941842	-0.052881031	-0.287943089	0.158346268	0.305042332	13782	6	0	0	12.40277778	12.22222222	11.83333333	12	0.029623476	0.035565259	-0.005941783	-0.88466387	NA	1	9242
1409	chr1	110282352	110283306	0.039719653	0.046455926	-0.006736273	-0.094393316	0.225265124	0.337878596	17701	9	0	0	10.89814815	10.40740741	11	11.44444444	0.000178718	0.00059722	-0.000418501	-0.461559043	NA	1	16333
1410	chr1	110453144	110453889	0.037341514	0.040497115	-0.003155601	-0.092275679	0.2622358	0.359663214	19358	6	0	0	11.80555556	11.66666667	11.5	12	4.78E-05	9.41E-05	-4.63E-05	-1.173871228	NA	1	17350
1411	chr1	110527249	110528026	0.035615011	0.03785005	-0.002235039	-0.068494001	0.228668518	0.340003131	21353	8	0	0	12.14583333	11.76041667	11.75	11.875	4.14E-05	5.32E-05	-1.18E-05	-0.572208396	NA	1	23118
1412	chr1	110577200	110577942	0.039847838	0.042117311	-0.002269472	-0.078394207	0.100206449	0.282638461	21262	6	0	0	12.41666667	11.66666667	11.83333333	11.66666667	4.11E-05	6.25E-05	-2.14E-05	-0.604637653	NA	1	20774
1413	chr1	110610266	110613303	0.203381918	0.219770417	-0.016388498	-0.090782262	0.086017317	0.275237234	11286	13	0	0	13.03205128	12.75641026	12	11.84615385	0.001914831	0.005581648	-0.003666817	-1.512923346	NA	1	4201
1414	chr1	110626529	110627484	0.054319583	0.056026318	-0.001706735	-0.063859289	0.176094332	0.313274224	22845	7	0	0	11.9047619	11.92857143	12	12	0.000205123	0.000593616	-0.000388492	-1.163488581	NA	1	10276
1415	chr1	110672811	110673339	0.105474833	0.129639479	-0.024164646	-0.22261319	0.035492803	0.205920746	4645	5	0	0	12.35	11.93333333	11.8	12	0.000497835	0.001818946	-0.001321112	-1.095469714	NA	1	7032
1416	chr1	110692989	110694264	0.093590402	0.125535945	-0.031945543	-0.135915501	0.08430001	0.274038872	8167	5	0	0	9.966666667	10.13333333	11.4	11.2	0.000957783	0.004440401	-0.003482618	-0.333362567	NA	1	19054
1417	chr1	110752257	110754794	0.113287362	0.130105607	-0.016818245	-0.058368649	0.039651877	0.21644246	16139	21	0	0	10.68253968	11.00793651	11.42857143	11.57142857	0.000627299	0.001439844	-0.000812546	-0.466057068	NA	1	16251
1418	chr1	110765666	110766012	0.822412459	0.818760163	0.003652296	0.005746985	0.106581081	0.285338329	25354	4	0	0	11	11.47916667	11.5	11.5	0.000449155	0.000555102	-0.000105947	-0.32494532	NA	1	19238
1419	chr1	110880395	110880624	0.034730579	0.03459918	0.000131399	0.005643029	0.870889184	0.877799166	26341	4	0	0	12.91666667	12.8125	11.75	11.75	3.18E-05	3.14E-05	3.17E-07	0.044539199	NA	1	26445
1420	chr1	110880943	110882800	0.038558118	0.041866218	-0.003308101	-0.088833065	0.122370432	0.291629192	18202	12	0	0	12.25	12.04861111	11.75	11.91666667	4.77E-05	5.31E-05	-5.38E-06	-0.184126814	NA	1	24888
1421	chr1	110949893	110950540	0.039608933	0.043697689	-0.004088756	-0.097354106	0.083566979	0.273906887	16076	9	0	0	11.83333333	12.43518519	11.55555556	11.77777778	5.16E-05	6.48E-05	-1.32E-05	-0.339465684	NA	1	22726
1422	chr1	111098067	111098362	0.055839527	0.0603611	-0.004521573	-0.085590056	0.241420781	0.347504567	18445	4	0	0	10.54166667	11.58333333	11.25	11.25	0.000295651	0.000211873	8.38E-05	0.570715731	NA	1	15143
1423	chr1	111148984	111150186	0.030701714	0.032812652	-0.002110938	-0.066635902	0.351293857	0.423601232	22018	8	0	0	12.26041667	11.53125	11.5	11.875	3.10E-05	4.60E-05	-1.50E-05	-0.413777487	NA	1	22288
1424	chr1	111216245	111217937	0.172160353	0.186376644	-0.014216291	-0.080236668	0.205957629	0.327695648	16686	11	0	0	12.63636364	13.03787879	12	11.90909091	0.000724302	0.002083202	-0.0013589	-1.494286741	NA	1	6195
1425	chr1	111323224	111323433	0.270226497	0.280627912	-0.010401415	0.011439338	0.279236921	0.370742624	24231	3	0	0	12.25	11.77777778	12	12	0.002932249	0.009693134	-0.006760885	-2.293323023	NA	1	1664
1426	chr1	111505882	111507007	0.071178806	0.094738379	-0.023559574	-0.301467389	0.089756612	0.27699349	8602	17	0	0	12.1372549	12.35294118	11.82352941	11.64705882	0.000515404	0.004408187	-0.003892783	-2.181477628	NA	1	3013
1427	chr1	111682228	111683303	0.035804087	0.038473006	-0.002668919	-0.086750444	0.069350267	0.261989593	20084	14	0	0	11.51190476	11.60119048	11.78571429	11.71428571	6.85E-05	7.64E-05	-7.83E-06	0.004424418	NA	1	26454
1428	chr1	111746338	111747303	0.098023118	0.098975002	-0.000951884	0.040803168	0.058472568	0.250301748	24636	8	0	0	12.02083333	12.38541667	11.625	12	0.000206286	0.000301894	-9.56E-05	0.209441616	NA	1	21852
1429	chr1	111813412	111813853	0.168442055	0.160358243	0.008083812	0.076561992	0.067870394	0.260794822	13398	4	0	0	13.33333333	12.54166667	11.75	12	0.001193032	0.00473502	-0.003541988	-2.108287894	NA	1	3286
1430	chr1	111889139	111889539	0.059660613	0.061558373	-0.001897761	-0.051451488	0.067399926	0.260600298	22338	6	0	0	12.55555556	13.01388889	11.83333333	11.83333333	9.92E-05	0.000110219	-1.10E-05	-0.237398795	NA	1	23308
1431	chr1	111991305	111992202	0.057129263	0.059193989	-0.002064726	-0.057308188	0.142673987	0.298899252	21846	14	0	0	11.10119048	11.51190476	11.71428571	11.64285714	0.000102571	0.000104758	-2.19E-06	-0.162271936	NA	1	25828
1432	chr1	112058185	112058590	0.097734429	0.101982187	-0.004247758	-0.030014897	0.148791625	0.301240529	20685	4	0	0	12.8125	12.27083333	12	12	0.000486732	0.001153192	-0.00066646	-0.626775213	NA	1	13158
1433	chr1	112162205	112162837	0.040965399	0.043265576	-0.002300177	-0.052563039	0.417064832	0.476753263	23226	6	0	0	11.23611111	10.83333333	12	11.83333333	6.23E-05	0.000173377	-0.000111076	-1.00259777	NA	1	14210
1434	chr1	112281053	112283277	0.057021798	0.058566399	-0.001544602	-0.065097028	0.178487793	0.314239615	23240	16	0	0	12.41666667	12.54166667	12	12	0.000108093	0.000104751	3.34E-06	0.046952776	NA	1	25553
1435	chr1	112298042	112298992	0.072489205	0.07593858	-0.003449375	-0.082666559	0.302800698	0.387853166	20727	12	0	0	12.57638889	12.79861111	11.83333333	11.5	0.000172119	0.000222455	-5.03E-05	-0.094137893	NA	1	24460
1436	chr1	112524469	112525385	0.829042607	0.827250846	0.001791761	0.003486718	0.165023008	0.308105605	25841	5	0	0	11.65	11.73333333	11.8	12	0.001280785	0.000550964	0.000729822	0.388178645	NA	1	17861
1437	chr1	112531560	112533773	0.044435176	0.04895423	-0.004519055	-0.113796889	0.100406026	0.282638461	15108	17	0	0	11.55392157	11.14215686	11.76470588	11.58823529	8.23E-05	0.000180531	-9.83E-05	-0.870820742	NA	1	14598
1438	chr1	112938496	112939113	0.04093842	0.043738511	-0.002800091	-0.066860069	0.214319793	0.331847582	19680	9	0	0	10.67592593	11.5462963	11.33333333	11.77777778	7.28E-05	8.86E-05	-1.58E-05	-0.189042535	NA	1	22287
1439	chr1	113008845	113009154	0.035109911	0.0388279	-0.003717988	-0.110660391	0.079799642	0.271939481	17070	7	0	0	13.44047619	13.51190476	11.85714286	12	3.78E-05	9.71E-05	-5.93E-05	-1.136595141	NA	1	16366
1440	chr1	113044411	113044992	0.059573552	0.068679065	-0.009105513	-0.135025024	0.013943853	0.126007253	9801	3	0	0	13.75	12.75	12	12	6.77E-05	0.000174382	-0.000106707	-0.931805152	NA	1	14335
1441	chr1	113050814	113052301	0.060546724	0.067178898	-0.006632174	-0.134309387	0.025972316	0.176889902	11826	15	0.066666667	0	11.83333333	11.85555556	11.8	11.53333333	0.000176201	0.000208957	-3.90E-05	-0.142414285	NA	1	23368
1442	chr1	113161592	113162571	0.045209478	0.047750764	-0.002541287	-0.075656221	0.284491636	0.374442442	20476	17	0	0	11.68137255	11.89215686	11.64705882	11.64705882	7.97E-05	7.78E-05	1.99E-06	-0.475096534	NA	1	25887
1443	chr1	113217476	113218097	0.02457011	0.026989959	-0.002419849	-0.081970875	0.290605495	0.378897448	20845	3	0	0	11.94444444	11.27777778	11.66666667	12	1.26E-05	5.01E-05	-3.76E-05	-1.484183465	NA	1	18280
1444	chr1	113249343	113250198	0.077897277	0.080433276	-0.002535999	-0.063597592	0.194224515	0.321445589	20490	9	0	0	10.28703704	10	11.55555556	11.66666667	0.000392314	0.0005066	-0.000114286	-0.440081102	NA	1	16775
1445	chr1	113256886	113258149	0.083996978	0.080493616	0.003503362	0.008605169	0.053140701	0.243621972	24772	9	0.111111111	0	10.00925926	10.30555556	11.66666667	11.44444444	0.000322811	0.000342607	-6.08E-05	-0.366312046	NA	1	18362
1446	chr1	113261469	113261765	0.227719178	0.248125396	-0.020406218	-0.063314414	0.153132392	0.302820275	15365	5	0	0	10.73333333	11.48333333	11.6	11.8	0.000495732	0.002433567	-0.001937835	-1.149647217	NA	1	6542
1447	chr1	113265574	113265787	0.121690625	0.242765642	-0.121075018	-0.957835998	1.22E-06	0.000133993	338	3	0	0	12.30555556	12.30555556	12	11.66666667	0.000618422	0.007756689	-0.007138267	-3.663266666	NA	1	1547
1448	chr1	113286333	113287172	0.115262068	0.103936273	0.011325795	0.199233126	0.182589231	0.315661364	15355	5	0	0	12.23333333	12.1	12	11.8	0.008905166	0.006384867	0.002520299	2.577747261	NA	1	4287
1449	chr1	113392143	113392807	0.040149324	0.04781278	-0.007663456	-0.182801396	0.072426926	0.265122693	10859	7	0	0	11.60714286	12.19047619	11.71428571	11.71428571	5.20E-05	0.00111423	-0.001062189	-1.039341397	NA	1	7545
1450	chr1	113497987	113498206	0.050943272	0.052048443	-0.001105171	-0.024874108	0.630851289	0.660222729	25368	4	0	0	14.625	14.22916667	11.75	12	7.82E-05	0.000125485	-4.72E-05	-0.03428656	NA	1	25827
1451	chr1	113498367	113499312	0.041602049	0.045078386	-0.003476337	-0.102474447	0.142098734	0.298899252	17704	12	0	0	12.33333333	12.09722222	11.75	11.83333333	5.27E-05	8.31E-05	-3.04E-05	-0.626812804	NA	1	19233
1452	chr1	113615592	113616260	0.039284217	0.043638282	-0.004354065	-0.11911524	0.073126963	0.265786974	15462	11	0	0	12.3030303	12.08333333	11.81818182	11.72727273	5.49E-05	7.26E-05	-1.77E-05	-0.564872131	NA	1	21631
1453	chr1	113741474	113741745	0.758624624	0.751925187	0.006699437	0.012300245	0.413091974	0.473639312	24061	4	0	0	12.02083333	12.10416667	12	11.75	0.000977581	0.001829045	-0.000851464	-0.865930946	NA	1	9470
1454	chr1	113932581	113934070	0.046051872	0.050027636	-0.003975765	-0.089232782	0.120280289	0.291071686	16357	15	0	0	11.91666667	11.93333333	11.8	11.8	7.42E-05	0.00014352	-6.93E-05	-0.516789598	NA	1	15787
1455	chr1	114301515	114302272	0.040041451	0.045127973	-0.005086522	-0.12309214	0.072344875	0.264931921	13940	14	0	0	12.75595238	12.66071429	11.71428571	11.92857143	5.69E-05	7.53E-05	-1.85E-05	-0.452649278	NA	1	21432
1456	chr1	114354374	114355300	0.037163103	0.040450518	-0.003287415	-0.086194728	0.141352838	0.298897598	18265	13	0	0	10.54487179	11.32051282	11.69230769	11.84615385	4.67E-05	0.000102262	-5.56E-05	-0.875335301	NA	1	16602
1457	chr1	114447455	114448024	0.038667006	0.042379844	-0.003712839	-0.090498078	0.217297528	0.3337141	17288	9	0	0	10.56481481	10.5462963	11.44444444	11.44444444	8.57E-05	8.79E-05	-2.17E-06	-0.038805204	NA	1	25834
1458	chr1	114471966	114472899	0.043908324	0.048317534	-0.00440921	-0.119242066	0.154827787	0.303576685	15337	9	0	0	11.67592593	12.25925926	11.66666667	12	8.56E-05	8.45E-05	1.08E-06	-0.118336022	NA	1	26198
1459	chr1	114695137	114696672	0.057872424	0.065253352	-0.007380928	-0.14967753	0.184047689	0.316317073	15448	13	0	0	11.48717949	12.10897436	11.53846154	11.84615385	9.41E-05	0.000719866	-0.000625719	-1.777670631	NA	1	8754
1460	chr1	114696887	114697185	0.051200612	0.060260716	-0.009060104	-0.153373678	0.574243874	0.609944582	24996	4	0	0	11.97916667	12.625	12	11.5	0.000117822	0.002532952	-0.00241513	-2.968509182	NA	1	4437
1461	chr1	115053061	115054264	0.043294956	0.04468445	-0.001389494	-0.030593022	0.317485777	0.398509762	23644	9	0	0	11.89814815	12.0462963	11.88888889	11.88888889	9.44E-05	9.15E-05	2.94E-06	-0.083924772	NA	1	25609
1462	chr1	115212240	115212985	0.07553054	0.080011154	-0.004480614	-0.091238801	0.211907813	0.330716697	17012	9	0	0	12.26851852	12.02777778	11.88888889	11.66666667	0.000128507	0.000246927	-0.00011842	-0.889937083	NA	1	14021
1463	chr1	115323076	115323462	0.026111582	0.027316939	-0.001205357	-0.047834286	0.464776563	0.515857103	24083	8	0	0	11.59375	12	11.625	11.875	3.06E-05	2.74E-05	3.21E-06	-0.090282041	NA	1	25530
1464	chr1	115397449	115397942	0.262859585	0.267628348	-0.004768762	-0.045494652	0.449056049	0.502907922	23707	5	0.2	0	12.31666667	12.85	11.6	12	0.013504996	0.018297749	-0.001147515	-0.268810467	NA	1	20540
1465	chr1	115631851	115632584	0.039987808	0.045440422	-0.005452613	-0.140475621	0.037513917	0.210969249	13338	10	0	0	10.225	11.00833333	11.2	11.8	6.03E-05	0.00012597	-6.57E-05	-1.03446032	NA	1	15973
1466	chr1	115880168	115881332	0.110162204	0.0856416	0.024520604	0.21058249	0.028649102	0.186632183	4581	9	0	0	12.50925926	12.50925926	11.66666667	11.88888889	0.001913894	0.001381913	0.000531981	0.097089357	NA	1	24387
1467	chr1	116184381	116185561	0.054005817	0.054223309	-0.000217492	-0.026093975	0.225991636	0.338347271	26134	13	0	0	10.91666667	10.5	11.07692308	11.61538462	0.000167023	0.000158863	8.16E-06	-0.086690257	NA	1	24650
1468	chr1	116370811	116371303	0.044879132	0.081621936	-0.036742803	-0.722639392	0.001450016	0.026753251	2946	3	0	0	11.94444444	12.88888889	11	12	0.000238742	0.002328619	-0.002089877	-4.015084246	NA	1	4867
1469	chr1	116380360	116382364	0.05974041	0.050801769	0.008938641	0.02116285	0.041202091	0.219529503	22298	10	0	0	13.35833333	12.775	12	11.8	0.000498109	0.000650614	-0.000152505	0.10424315	NA	1	24217
1470	chr1	116518758	116519537	0.062366868	0.065681058	-0.00331419	-0.073685058	0.11770125	0.289989766	18183	10	0	0	12.00833333	12.6	11.9	11.9	8.49E-05	0.000131795	-4.69E-05	-0.286433918	NA	1	20124
1471	chr1	116694665	116694983	0.069602028	0.077997999	-0.00839597	-0.096893835	0.117786553	0.289989766	10781	5	0	0	10.91666667	11.61666667	11.6	12	0.000428722	0.000597412	-0.00016869	-0.42965932	NA	1	17002
1472	chr1	116710158	116710546	0.266929808	0.402230889	-0.135301082	-0.56686489	1.35E-07	2.70E-05	426	3	0	0	13.16666667	13.91666667	12	12	0.001647127	0.00495281	-0.003305682	-1.323762598	NA	1	5262
1473	chr1	116710838	116711260	0.069833449	0.087465015	-0.017631565	-0.316977889	0.0166588	0.139524016	6183	3	0	0	11.72222222	12.55555556	12	12	0.000108387	0.001190713	-0.001082326	-2.73834694	NA	1	6935
1474	chr1	116915292	116916813	0.043199516	0.0458907	-0.002691185	-0.062327739	0.174005816	0.312257635	20017	14	0	0	12.19047619	11.83928571	11.78571429	11.64285714	6.57E-05	8.09E-05	-1.51E-05	-0.583983917	NA	1	22261
1475	chr1	116961183	116961542	0.051673102	0.052938597	-0.001265494	-0.02526813	0.10081242	0.282733348	23936	9	0	0	10.5	10.76851852	11.33333333	11	7.83E-05	6.07E-05	1.76E-05	0.342094402	NA	1	21639
1476	chr1	117077043	117077299	0.735254966	0.807956866	-0.0727019	-0.146795608	7.42E-07	9.68E-05	5618	3	0	0	12.69444444	11.13888889	12	12	0.001624481	0.000428147	0.001196334	2.186439074	NA	1	6622
1477	chr1	117112961	117113883	0.086907964	0.089638791	-0.002730826	-0.086231255	0.084785279	0.274417793	19874	6	0	0	12.01388889	11.875	11.83333333	12	0.000169316	0.000177429	-8.11E-06	-0.574977475	NA	1	24090
1478	chr1	117209825	117210621	0.047953337	0.05225901	-0.004305673	-0.097946304	0.126599302	0.292839472	15582	7	0	0	11.61904762	10.82142857	11.71428571	11.71428571	6.63E-05	0.000123161	-5.68E-05	-0.784523742	NA	1	16506
1479	chr1	117284384	117284627	0.885001795	0.878191943	0.006809852	0.011798262	0.222049672	0.336182264	24155	5	0	0	11.96666667	12.35	11.6	12	0.000191323	0.000220842	-2.95E-05	-0.241773311	NA	1	21155
1480	chr1	117452204	117453452	0.058993271	0.055656127	0.003337144	0.032686729	0.168042326	0.309484166	20188	12	0	0	11.16666667	11.97916667	11.58333333	11.91666667	0.000175793	0.000152805	2.30E-05	-0.065630208	NA	1	25103
1481	chr1	117487250	117487645	0.66644597	0.559000026	0.107445944	0.249545988	5.38E-05	0.002354215	2483	1	0	0	15.33333333	14.91666667	12	12	0.00094533	0.00544277	-0.004497439	-2.525450382	NA	1	2641
1482	chr1	117602389	117603270	0.047923248	0.05297983	-0.005056582	-0.127584671	0.246729103	0.350073604	18710	6	0	0	10.94444444	11.09722222	11.33333333	11.33333333	0.000156255	0.000251633	-9.54E-05	-0.619563969	NA	1	14721
1483	chr1	117664181	117665148	0.042326243	0.048513734	-0.006187491	-0.158951691	0.092686072	0.279212335	12319	9	0	0	12.15740741	12.68518519	11.66666667	11.88888889	7.07E-05	0.000162768	-9.21E-05	-0.763947325	NA	1	14837
1484	chr1	117909175	117910445	0.036461504	0.037489826	-0.001028322	-0.03111557	0.072190567	0.264768552	24466	6	0	0	12.91666667	12.29166667	11.66666667	12	3.77E-05	4.89E-05	-1.13E-05	-0.24808959	NA	1	23244
1485	chr1	118147959	118149670	0.039335974	0.042311533	-0.002975559	-0.082054964	0.191565224	0.320329541	19179	12	0	0	11.71527778	12.36111111	11.83333333	11.91666667	5.83E-05	7.36E-05	-1.53E-05	-0.303067637	NA	1	22214
1486	chr1	118471841	118472720	0.033626881	0.03679594	-0.003169059	-0.095909245	0.092743513	0.279212335	18610	13	0	0	13.76282051	14.07692308	11.92307692	11.76923077	4.76E-05	5.82E-05	-1.06E-05	-0.38338812	NA	1	23420
1487	chr1	118727817	118728097	0.059321504	0.059829577	-0.000508073	-0.044921361	0.171592181	0.311229158	25539	8	0	0	10.52083333	11.46875	11.125	11.625	0.000134424	0.000128912	5.51E-06	-0.004768574	NA	1	26445
1488	chr1	119522386	119522638	0.106339834	0.086352111	0.019987723	0.26131002	0.04552643	0.229507398	5522	3	0	0	12.19444444	12.72222222	11.33333333	12	0.001323869	0.001667951	-0.000344083	0.558160502	NA	1	14408
1489	chr1	119526783	119527192	0.16511261	0.198233212	-0.033120602	-0.240415016	0.174602805	0.312428417	14837	6	0	0	13.63888889	14.06944444	12	11.83333333	0.001422811	0.005755835	-0.004333024	-1.755250544	NA	1	3142
1490	chr1	119529820	119530712	0.051291819	0.05586642	-0.004574601	-0.095654219	0.254614696	0.355132147	19033	7	0	0	12.39285714	12.89285714	12	12	0.000114076	0.000254456	-0.000140379	-0.603659697	NA	1	13588
1491	chr1	119531992	119532196	0.349051253	0.294283225	0.054768028	0.240684601	0.063835004	0.257101566	6591	6	0	0	11.63888889	11.125	11.66666667	11.5	0.003794912	0.013502274	-0.009707362	-1.766906047	NA	1	3090
1492	chr1	119535667	119535987	0.269851643	0.209474102	0.060377541	0.360833131	0.003796006	0.053437949	1886	4	0	0	12.72916667	12.77083333	11.75	12	0.00198289	0.006383364	-0.004400474	-1.227293296	NA	1	5965
1493	chr1	119543057	119543454	0.12790363	0.115583408	0.012320222	0.138205245	0.110608025	0.287539711	10213	5	0	0	11.6	10.6	11.8	11	0.001020802	0.003986777	-0.002965975	-1.702217983	NA	1	3814
1494	chr1	119543822	119544339	0.08626287	0.087165602	-0.000902732	-0.008719411	0.327671643	0.405711987	24756	6	0	0	11.20833333	11.69444444	11.66666667	12	0.000284614	0.00222598	-0.001941367	-1.252202136	NA	1	5762
1495	chr1	119549145	119551320	0.150986677	0.103986206	0.047000471	0.381519307	8.51E-05	0.003309467	2151	14	0	0	13.32142857	13.125	12	11.85714286	0.000994315	0.001411886	-0.000417571	-0.602860566	NA	1	13605
1496	chr1	119682875	119683411	0.030260394	0.032458709	-0.002198315	-0.066126582	0.187105242	0.318014061	21469	10	0	0	11.19166667	11.9	11.6	11.8	2.82E-05	3.88E-05	-1.06E-05	-0.323279868	NA	1	23418
1497	chr1	119870227	119870535	0.041959548	0.04722697	-0.005267422	-0.141289935	0.020753058	0.158557618	13619	2	0	0	11.20833333	12.04166667	12	12	2.22E-05	2.50E-05	-2.75E-06	-0.386864296	NA	1	25663
1498	chr1	120165303	120166626	0.805844716	0.771283859	0.034560857	0.077602171	0.030119802	0.190752655	13241	4	0	0	13.20833333	13.89583333	12	12	0.000915197	0.002129657	-0.00121446	-0.104200113	NA	1	24218
1499	chr1	120190378	120191251	0.047075488	0.050921061	-0.003845572	-0.088238795	0.200990479	0.324885447	16730	9	0	0	10.62037037	10.4537037	11	11.55555556	8.00E-05	9.85E-05	-1.85E-05	-0.444473525	NA	1	21433
1500	chr1	120254845	120255499	0.035609872	0.038532623	-0.002922751	-0.07594986	0.140277975	0.298700335	19329	5	0	0	12.06666667	12.38333333	11.6	11.8	4.98E-05	4.72E-05	2.65E-06	0.037442773	NA	1	25757
1501	chr1	120395810	120396075	0.727399285	0.722927794	0.004471491	0.018181218	0.160361167	0.305887636	22898	3	0	0	13.47222222	13.33333333	11.66666667	12	0.000258506	0.000192982	6.55E-05	0.186995167	NA	1	22327
1502	chr1	120439014	120439220	0.370272585	0.340879093	0.029393492	0.144094144	0.282529936	0.372983732	20110	5	0	0	10.85	11.86666667	11.6	12	0.003993577	0.018904797	-0.01491122	-2.266697539	NA	1	1641
1503	chr1	120611349	120612440	0.027443072	0.029635089	-0.002192016	-0.069897063	0.211540202	0.330447946	21488	6	0	0	10.54166667	11.63888889	11	11.83333333	3.17E-05	3.78E-05	-6.13E-06	-0.215703515	NA	1	24678
1504	chr1	120835962	120839391	0.060119884	0.061917571	-0.001797687	-0.038844433	0.306339913	0.390581467	22612	11	0	0	12.27272727	12.07575758	11.90909091	12	0.000116622	0.000169207	-5.26E-05	-0.341791563	NA	1	18888
1506	chr1	120905972	120906396	0.131203402	0.087742225	0.043461177	0.530720996	0.034011086	0.202598758	4456	1	0	0	16.25	14.83333333	12	12	0.005407907	0.005775148	-0.00036724	-0.094787419	NA	1	24441
1507	chr1	120925179	120926081	0.039751298	0.045112789	-0.005361491	-0.147652964	0.100006157	0.282638461	13476	1	0	0	14.58333333	17.75	12	12	5.78E-05	7.41E-05	-1.64E-05	-0.359569754	NA	1	21958
1508	chr1	121137785	121139057	0.43072927	0.458979822	-0.028250552	-0.116637498	0.033777155	0.201887316	8044	6	0	0	12.22222222	11.625	11.83333333	11.83333333	0.001177141	0.001705719	-0.000528578	-0.140873269	NA	1	23409
1509	chr1	121260858	121261525	0.057505457	0.058833967	-0.00132851	0.002006152	0.27545429	0.368472641	26152	5	0	0	10.95	11.21666667	11.8	12	0.000120624	0.000345036	-0.000224412	-1.603099752	NA	1	12031
1510	chr1	142618752	142619238	0.443228084	0.457731993	-0.014503908	-0.050291302	0.314196209	0.396120868	21059	4	0	0	12.20833333	12.4375	11.75	12	0.001150963	0.002175172	-0.001024209	-1.439000352	NA	1	7118
1511	chr1	142890555	142891041	0.257253653	0.275060646	-0.017806993	-0.093059216	0.186862275	0.317913316	15604	1	0	0	14.91666667	13.5	12	12	0.000619895	0.001128192	-0.000508297	-0.863916153	NA	1	9493
1512	chr1	143270159	143270509	0.449632397	0.446578219	0.003054177	0.013884501	0.798991589	0.81124428	26149	2	0	0	11.58333333	12.54166667	12	12	0.000684473	0.001146136	-0.000461664	-0.723269849	NA	1	11542
1513	chr1	143467294	143467675	0.373949429	0.385943376	-0.011993947	-0.04422086	0.555747684	0.593503922	24861	3	0	0	14.52777778	13.66666667	12	12	0.002113891	0.002291123	-0.000177232	-0.382635634	NA	1	17990
1515	chr1	143663819	143664138	0.387191717	0.423610036	-0.036418319	-0.123864864	0.022802208	0.165183798	7311	2	0	0	12.83333333	11.25	11.5	11.5	0.001160487	0.001758741	-0.000598254	-0.62434914	NA	1	13214
1517	chr1	143743396	143744949	0.047391657	0.05037556	-0.002983903	-0.05303563	0.401436165	0.463957765	22972	2	0	0	10.70833333	10.08333333	11.5	12	9.21E-05	5.00E-05	4.21E-05	0.209671391	NA	1	21846
1518	chr1	143912737	143916156	0.064616489	0.06875922	-0.004142731	-0.108667675	0.123101374	0.291656459	15943	6	0	0	11.93055556	12.51388889	11.66666667	12	0.000243653	6.69E-05	0.00017679	0.642225602	NA	1	12865
1521	chr1	144339721	144341289	0.031617841	0.029546748	0.002071093	0.070283004	0.302126218	0.387453092	21826	3	0	0	9.694444444	10.58333333	11.33333333	11.33333333	2.08E-05	3.34E-05	-1.26E-05	-0.748134455	NA	1	22887
1524	chr1	144519970	144521503	0.086524209	0.091707003	-0.005182793	-0.072556101	0.059120176	0.251248089	14010	6	0	0	12.43055556	11.88888889	12	11.83333333	0.000139382	0.000114467	2.49E-05	-0.405122353	NA	1	20136
1525	chr1	144533704	144534030	0.22911957	0.251736712	-0.022617142	-0.145700179	0.586405004	0.620924179	25074	4	0	0	11.77083333	12.4375	12	12	0.001733889	0.006519171	-0.004785282	-1.947394766	NA	1	2494
1526	chr1	144593335	144594233	0.035888845	0.037024154	-0.001135309	-0.035767652	0.180279517	0.315045375	24236	7	0	0	9.392857143	9.607142857	11	11.28571429	7.93E-05	7.19E-05	7.40E-06	-0.082999984	NA	1	24731
1527	chr1	144931340	144932626	0.037636678	0.037212346	0.000424332	0.016542018	0.153908586	0.303135977	25695	17	0	0	11.62745098	11.65686275	11.82352941	11.58823529	3.84E-05	5.16E-05	-1.32E-05	-0.434552559	NA	1	22718
1528	chr1	145039741	145040180	0.060149519	0.065619684	-0.005470165	-0.089068433	0.072408059	0.265090179	13297	7	0	0	11.46428571	11.44047619	11.85714286	11.71428571	0.000155675	0.000191093	-3.54E-05	0.138784671	NA	1	23454
1529	chr1	145075484	145075845	0.069373305	0.074937837	-0.005564531	-0.086203484	0.434955694	0.49165845	23488	2	0	0	12.58333333	11.70833333	12	12	0.00020307	0.000255855	-5.28E-05	-1.199258464	NA	1	16804
1530	chr1	145096394	145096784	0.068228652	0.072704222	-0.004475569	-0.088220059	0.278641296	0.370388061	19973	5	0	0	11.88333333	12.9	12	12	0.000213477	0.000185064	2.84E-05	-0.09247558	NA	1	24504
1531	chr1	145139473	145139944	0.054034739	0.061026541	-0.006991802	-0.099115453	0.065110031	0.257933652	11464	4	0	0	13.4375	13.29166667	11.75	12	0.000127102	0.000291289	-0.000164187	-0.535899432	NA	1	14845
1532	chr1	145208945	145210075	0.033272315	0.035130565	-0.00185825	-0.021868341	0.046065272	0.23076094	22441	4	0	0	11.77083333	12.08333333	11.75	12	4.95E-05	4.37E-05	5.81E-06	0.387184183	NA	1	24773
1533	chr1	145382417	145382740	0.214580299	0.221191029	-0.00661073	-0.061168484	0.424279968	0.482715378	23335	5	0	0	14.03333333	14.08333333	12	12	0.006972488	0.007252856	-0.000280368	-0.039539902	NA	1	25709
1534	chr1	145385290	145385537	0.76014475	0.769141096	-0.008996346	-0.009135849	0.159821034	0.305696211	24659	3	0	0	11.58333333	11.5	12	12	0.010076605	0.010368188	-0.000291583	0.045712448	NA	1	25583
1535	chr1	145415412	145415708	0.051270006	0.053018807	-0.001748801	-0.040091975	0.901603165	0.906519883	26406	2	0	0	9.416666667	10	10.5	11	5.37E-05	0.000216474	-0.000162777	-2.044033946	NA	1	13037
1536	chr1	145470242	145470673	0.03905431	0.040116989	-0.001062679	-0.049678082	0.131616708	0.295137441	24403	10	0	0	11.89166667	12.2	11.6	11.7	3.76E-05	5.19E-05	-1.43E-05	-0.505127487	NA	1	22458
1537	chr1	145472981	145474702	0.035100557	0.037909879	-0.002809322	-0.08454038	0.203408035	0.326163248	19651	10	0	0	11.45	12.24166667	11.9	12	6.25E-05	6.43E-05	-1.75E-06	0.168666336	NA	1	25965
1538	chr1	145477023	145477479	0.032742875	0.032795475	-5.26E-05	0.000131424	0.275688585	0.368575051	26529	6	0	0	11.875	11.27777778	11.83333333	11.66666667	3.42E-05	3.02E-05	4.02E-06	-0.15179982	NA	1	25289
1539	chr1	145507589	145507931	0.243312013	0.260154373	-0.01684236	-0.107625538	0.197450328	0.32301289	16227	4	0	0	10.3125	10.29166667	10.75	11	0.000549194	0.001042982	-0.000493789	-0.575531703	NA	1	14081
1540	chr1	145516039	145516637	0.051209647	0.053545823	-0.002336176	-0.064506026	0.241169179	0.347330932	21066	16	0	0.0625	11.61979167	11.77083333	11.6875	11.5625	0.000134947	0.000140651	-1.63E-05	-0.534894699	NA	1	21960
1541	chr1	145575131	145576219	0.048384923	0.052615666	-0.004230743	-0.096535729	0.116461669	0.289274705	15767	12	0	0	10.34722222	10.57638889	10.75	11.08333333	9.88E-05	0.000124779	-2.59E-05	-0.402697106	NA	1	19947
1542	chr1	145589136	145589535	0.055652097	0.057417164	-0.001765067	-0.038056116	0.111180146	0.287577493	22695	6	0	0	11.34722222	11.05555556	11.5	11.16666667	0.000123424	0.0001291	-5.68E-06	-0.434080781	NA	1	24804
1543	chr1	145610680	145611143	0.035203755	0.035860882	-0.000657127	-0.022997863	0.31475087	0.396537705	25249	13	0	0	11.75	11.87820513	11.69230769	11.84615385	3.34E-05	4.03E-05	-6.89E-06	-0.370719072	NA	1	24441
1544	chr1	145611271	145611519	0.059711216	0.06290425	-0.003193034	-0.050649127	0.201823835	0.325235607	18538	3	0	0	11.38888889	11.91666667	12	11.66666667	0.000103281	7.34E-05	2.99E-05	0.385771243	NA	1	19302
1545	chr1	145713967	145714203	0.175368876	0.198064729	-0.022695854	-0.159353662	0.326675868	0.405026818	21414	3	0	0	11.86111111	11.83333333	12	12	0.001493475	0.008949182	-0.007455707	-1.962472555	NA	1	2403
1546	chr1	145826492	145827224	0.042612194	0.049360835	-0.006748641	-0.165703862	0.085827104	0.275237234	11718	5	0	0	12.78333333	12.65	12	12	7.43E-05	0.000162811	-8.85E-05	-0.64744789	NA	1	14981
1555	chr1	146081811	146082820	0.052100252	0.061974579	-0.009874326	-0.212888305	0.009937906	0.101676839	9313	1	0	0	12.66666667	16.41666667	12	12	6.46E-05	7.04E-05	-5.79E-06	-0.123898284	NA	1	24775
1561	chr1	146522289	146522555	0.703233936	0.692584584	0.010649352	0.025973245	0.45510104	0.507707577	23799	3	0	0	12.36111111	13.30555556	12	11.33333333	0.000507665	0.001469737	-0.000962071	-2.304422723	NA	1	7322
1562	chr1	146543988	146544439	0.171254074	0.192350055	-0.021095981	-0.151884279	0.479991154	0.528971918	24090	4	0	0	12.97916667	13.3125	12	12	0.002220149	0.010065575	-0.007845426	-2.036829645	NA	1	2209
1563	chr1	146549851	146550075	0.127787138	0.112593405	0.015193733	0.121908085	0.115174282	0.288776064	10585	3	0	0	12.30555556	11.88888889	12	11	0.000947114	0.000510008	0.000437105	0.966813718	NA	1	9897
1564	chr1	146550291	146551260	0.106972562	0.120977552	-0.014004991	-0.156306448	0.671621581	0.696354629	25607	3	0	0	10.91666667	10.52777778	12	12	0.000706469	0.004133411	-0.003426943	-1.64937644	NA	1	3536
1565	chr1	146551477	146551764	0.097671285	0.11292816	-0.015256875	-0.198319841	0.115239374	0.288776064	10594	3	0	0	11.16666667	10.52777778	11.66666667	11.66666667	0.000386475	0.000826132	-0.000439658	-1.105269081	NA	1	9877
1566	chr1	146552329	146552577	0.182913408	0.219293015	-0.036379607	-0.253689176	0.224880103	0.337608629	17683	2	0	0	11.91666667	12.91666667	12	12	0.001165197	0.007533014	-0.006367817	-2.603622046	NA	1	1796
1567	chr1	146556313	146556676	0.048066987	0.052114206	-0.004047218	-0.101072668	0.06787205	0.260794822	16185	3	0	0	12.88888889	12.63888889	12	12	3.33E-05	0.000127369	-9.41E-05	-1.974617658	NA	1	14769
1568	chr1	146643471	146644501	0.052202766	0.055388955	-0.003186189	-0.072912743	0.224233454	0.337251092	18550	12	0	0	12.80555556	12.42361111	11.91666667	11.83333333	0.000108744	7.94E-05	2.94E-05	-0.099492908	NA	1	24333
1569	chr1	146649623	146649852	0.127773081	0.114835362	0.012937719	0.13131448	0.332709982	0.409885854	21551	4	0	0	13.02083333	13	12	12	0.002002296	0.004560818	-0.002558522	-0.81761845	NA	1	10108
1570	chr1	146714090	146715278	0.040107571	0.04041408	-0.000306509	-0.015152964	0.130032251	0.294097993	25957	11	0	0	11.65909091	11.57575758	11.63636364	11.72727273	6.26E-05	8.28E-05	-2.02E-05	-0.097101499	NA	1	24386
1571	chr1	147071250	147071875	0.048612805	0.048475866	0.000136939	-0.02031122	0.276675786	0.369281225	26278	4	0	0	11.60416667	11.08333333	11.75	11.75	0.000129376	6.79E-05	6.15E-05	0.852397204	NA	1	16210
1572	chr1	147141843	147142918	0.034207127	0.034843547	-0.00063642	-0.020444138	0.157699144	0.304679979	25298	12	0	0	12.04861111	12.09027778	11.91666667	11.83333333	4.03E-05	4.31E-05	-2.78E-06	-0.437727242	NA	1	25655
1573	chr1	147380139	147380482	0.877390942	0.856519516	0.020871427	0.034043047	0.019546374	0.153310552	19937	4	0	0	11.20833333	11.02083333	11.25	11.75	0.000292607	0.001165049	-0.000872442	-2.160134054	NA	1	7646
1574	chr1	147400355	147401087	0.049218874	0.051875992	-0.002657118	-0.036213119	0.369186689	0.437631596	22397	5	0	0	9.816666667	10.03333333	11.6	11.8	6.16E-05	9.19E-05	-3.03E-05	-0.806031569	NA	1	19245
1583	chr1	147623647	147624656	0.037046768	0.036809161	0.000237607	0.007304695	0.96816574	0.969407166	26516	1	0	0	11.25	10.75	12	12	6.78E-05	3.56E-05	3.22E-05	0.928503712	NA	1	18983
1587	chr1	147718157	147718915	0.284946655	0.308074921	-0.023128266	-0.122014433	0.074180853	0.266659985	7489	5	0	0	12.56666667	12.33333333	12	12	0.00065067	0.002178836	-0.001528166	-1.537672499	NA	1	5825
1588	chr1	147735450	147735751	0.078711681	0.072331642	0.006380039	0.055317141	0.00615563	0.074133075	16607	2	0	0	12.79166667	12.25	12	11.5	0.000649841	0.000266319	0.000383522	0.288967214	NA	1	20048
1589	chr1	147737016	147737303	0.168780668	0.184635952	-0.015855284	-0.11898399	0.126848931	0.293033944	11493	5	0	0	12.65	13.13333333	11.6	12	0.000697795	0.001618107	-0.000920312	-1.231251641	NA	1	7467
1590	chr1	147752860	147753165	0.042423185	0.048991206	-0.006568021	-0.170807874	0.029316773	0.188373746	11906	3	0	0	16.33333333	16.47222222	12	12	6.08E-05	8.00E-05	-1.91E-05	-0.160776734	NA	1	22947
1591	chr1	147775222	147775584	0.023380338	0.029673985	-0.006293647	-0.249194759	0.000803882	0.017212156	12209	1	0	0	14.5	15.41666667	12	12	8.49E-06	2.38E-05	-1.53E-05	-1.485443322	NA	1	22225
1592	chr1	147782067	147782473	0.137604232	0.118814952	0.01878928	0.196008143	0.023975563	0.1696565	5835	4	0	0	13.83333333	14.29166667	12	12	0.000741856	0.001691342	-0.000949486	-0.505620425	NA	1	15478
1593	chr1	147789653	147790094	0.270145914	0.254211769	0.015934144	0.098174433	0.031940673	0.196438466	10235	3	0	0	10.77777778	10.88888889	12	12	0.00135243	0.000967218	0.000385212	0.278299939	NA	1	20339
1594	chr1	147806901	147807170	0.045563858	0.051669732	-0.006105874	-0.174288041	0.118853523	0.290369826	12421	2	0	0	12.125	11.66666667	11.5	12	7.04E-05	0.000190144	-0.000119785	-1.541442942	NA	1	13993
1595	chr1	147826168	147826388	0.194298878	0.219808792	-0.025509914	-0.1751684	0.379259037	0.445880859	22583	2	0	0	12.83333333	12.33333333	12	12	0.00204353	0.009026708	-0.006983177	-1.769984616	NA	1	3078
1598	chr1	147930919	147932478	0.039591257	0.040959969	-0.001368712	-0.02387656	0.420753979	0.47975373	23694	3	0	0	11.66666667	10.83333333	12	11	5.78E-05	6.91E-05	-1.13E-05	-0.40283506	NA	1	23234
1599	chr1	147993811	147994130	0.121588183	0.131222071	-0.009633887	-0.105825827	0.378410258	0.445139227	22570	4	0	0	10.97916667	11.1875	12	11.75	0.002103572	0.002648213	-0.000544642	-0.42446429	NA	1	17114
1600	chr1	147997266	147997537	0.86209624	0.863060382	-0.000964142	-0.001594085	0.829993327	0.839923577	26236	1	0	0	13	12.25	11	12	0.001011613	0.001932635	-0.000921022	-0.933912087	NA	1	8672
1601	chr1	147999932	148000778	0.2113171	0.223303377	-0.011986277	-0.15110468	0.117394575	0.289910332	10751	3	0	0	11.52777778	12.77777778	11.66666667	11.66666667	0.000443028	0.00087007	-0.000427042	-1.080808683	NA	1	9974
1602	chr1	148176289	148176727	0.046019961	0.044687063	0.001332898	0.03474139	0.754781436	0.771044522	25990	1	0	0	10.58333333	11.33333333	12	12	0.000110001	0.000110436	-4.35E-07	-0.005687725	NA	1	26418
1603	chr1	148241110	148241449	0.064895955	0.07422351	-0.009327555	-0.155690786	0.061567386	0.254158377	9661	3	0	0	13.69444444	13.11111111	12	11.66666667	0.00014306	0.000176161	-3.31E-05	-0.059425887	NA	1	25260
1604	chr1	148244590	148244861	0.805138734	0.816271797	-0.011133063	-0.020102779	0.386801731	0.452086017	22716	2	0	0	11	11.66666667	11.5	12	0.00117349	0.000987825	0.000185666	0.327567036	NA	1	19177
1605	chr1	148247246	148248092	0.060185386	0.065659601	-0.005474215	-0.108074247	0.153265644	0.302821087	13436	2	0	0	14.20833333	12.79166667	12	12	0.000137735	6.41E-05	7.36E-05	1.105891005	NA	1	15588
1606	chr1	148555641	148556626	0.038392514	0.042702266	-0.004309751	-0.099154354	0.178516526	0.314239615	15575	5	0	0	11.93333333	12.13333333	11.6	12	6.43E-05	8.48E-05	-2.05E-05	-0.3581084	NA	1	20946
1610	chr1	148760452	148761299	0.169348624	0.211396308	-0.042047684	-0.332408798	0.000349834	0.009306662	2489	2	0	0	12.375	11.16666667	12	11.5	0.000560748	0.001314697	-0.00075395	-1.482254682	NA	1	8151
1613	chr1	148853997	148855761	0.304324701	0.332342691	-0.028017991	-0.161659768	0.198933093	0.323770834	16313	9	0	0	13.00925926	12.7037037	11.88888889	12	0.00282267	0.005269105	-0.002446435	-1.06890544	NA	1	7267
1614	chr1	148864532	148865184	0.44656496	0.438315146	0.008249814	0.026773115	0.590376862	0.624590185	25095	2	0	0	10.95833333	9.5	12	10.5	0.001412094	0.002418977	-0.001006883	-0.758760608	NA	1	10965
1615	chr1	148901725	148903203	0.922620676	0.92422458	-0.001603905	-0.00247899	0.664549765	0.690343386	26055	1	0	0	10.58333333	10.83333333	11	12	5.88E-05	4.46E-05	1.42E-05	0.398404293	NA	1	22491
1616	chr1	148903434	148903658	0.876587701	0.867998328	0.008589372	0.014735665	0.170831122	0.31073235	23560	2	0	0	12.41666667	13.08333333	12	12	0.000186684	0.00029776	-0.000111076	-0.682875849	NA	1	14209
1617	chr1	149137543	149138399	0.115996468	0.114728217	0.001268252	0.037328651	0.479997601	0.528971918	24091	4	0	0	11.85416667	10.35416667	12	11	0.002931608	0.002971345	-3.97E-05	-0.136964583	NA	1	23498
1618	chr1	149146209	149146697	0.221814023	0.243260561	-0.021446538	-0.124026683	0.122583653	0.291629192	11155	3	0	0	11.97222222	11.30555556	11.33333333	11.66666667	0.002358201	0.003656416	-0.001298215	-0.672270582	NA	1	12352
1619	chr1	149148146	149148374	0.249780675	0.282826819	-0.033046145	-0.17603542	0.486749082	0.534700986	24169	3	0	0	13.27777778	12.11111111	12	11.66666667	0.006653292	0.013969192	-0.007315899	-0.788900631	NA	1	10494
1620	chr1	149149251	149149505	0.254885337	0.267920694	-0.013035358	-0.125516678	0.63336694	0.662590814	25379	4	0	0	13.8125	12.66666667	12	12	0.002355217	0.004261993	-0.001906775	-0.919180279	NA	1	8832
1621	chr1	149156107	149156671	0.112109252	0.130200301	-0.018091049	-0.280388339	0.552567292	0.5908918	24828	3	0	0	13.75	14.30555556	12	12	0.000566515	0.004831084	-0.004264569	-3.303190253	NA	1	2766
1622	chr1	149162390	149162615	0.207566739	0.236841057	-0.029274318	-0.185608523	0.441881778	0.497159132	23598	3	0	0	13.41666667	12.91666667	11.66666667	11.66666667	0.005654721	0.008533466	-0.002878745	-0.599154131	NA	1	13659
1623	chr1	149224359	149224642	0.100823219	0.12931578	-0.028492561	-0.404002607	0.04831205	0.235614423	5444	3	0	0	13.19444444	13.44444444	12	12	0.001516749	0.004078318	-0.002561569	-3.080066978	NA	1	4235
1624	chr1	149230772	149231197	0.162401178	0.178959591	-0.016558413	-0.162249104	0.243914765	0.348674797	18573	5	0	0	11.81666667	13.8	11.8	12	0.000654506	0.001629804	-0.000975297	-1.546938405	NA	1	7278
1625	chr1	149261002	149261249	0.923315101	0.931931146	-0.008616045	-0.013257366	0.050785422	0.239886899	23862	1	0	0	10.25	10	11	12	0.000143505	5.42E-05	8.93E-05	1.405702654	NA	1	14948
1626	chr1	149286813	149287773	0.217462047	0.230169426	-0.012707379	-0.102887905	0.332368628	0.40963483	21542	6	0	0	12.68055556	13.5	12	12	0.001010791	0.003536437	-0.002525646	-1.689694414	NA	1	4281
1627	chr1	149332994	149333389	0.441546072	0.47845781	-0.036911739	-0.115436892	0.039126879	0.215209991	8155	2	0	0	10.54166667	10.29166667	11.5	11.5	0.000957544	0.002361265	-0.001403721	-1.249413302	NA	1	6081
1628	chr1	149333786	149334111	0.067679647	0.084487903	-0.016808256	-0.282592995	0.013089343	0.121596238	6433	1	0	0	15.58333333	15.75	11	12	6.85E-05	0.000428184	-0.00035967	-2.643753199	NA	1	10508
1629	chr1	149379199	149380059	0.04143998	0.042908709	-0.001468729	-0.040615128	0.701712527	0.723288594	25758	1	0	0	14.25	15.83333333	12	12	3.64E-05	7.69E-05	-4.05E-05	-1.078239955	NA	1	17946
1630	chr1	149398826	149399250	0.0862689	0.066156273	0.020112627	0.339558384	0.07448229	0.266773816	7410	2	0	0	14.875	14.79166667	12	12	0.001855602	0.002638596	-0.000782993	-0.503777262	NA	1	15518
1631	chr1	149399899	149400518	0.120056014	0.131766909	-0.011710895	-0.100832427	0.425823729	0.484077072	23355	5	0	0	12.61666667	11.58333333	12	11.6	0.000828661	0.001849678	-0.001021017	-1.065586455	NA	1	7290
1633	chr1	149514272	149514592	0.098310735	0.104363538	-0.006052803	-0.081384473	0.768558591	0.783340266	26049	2	0	0	13.33333333	13.91666667	12	12	0.002600261	0.002691358	-9.11E-05	0.023931	NA	1	26040
1634	chr1	149575949	149577505	0.038231109	0.039989474	-0.001758364	-0.038722901	0.020817346	0.15863965	22715	2	0	0	9.333333333	10.375	10.5	11.5	7.47E-05	7.77E-05	-3.01E-06	-0.143126218	NA	1	25588
1635	chr1	149605515	149605903	0.098083642	0.11045752	-0.012373878	-0.097590275	0.065507111	0.258465417	10313	5	0	0	12.78333333	11.98333333	12	11.8	0.000960608	0.000898383	6.22E-05	-0.28607079	NA	1	20137
1637	chr1	149646604	149646851	0.677421449	0.675515661	0.001905788	0.004005242	0.923060767	0.926305452	26457	1	0	0	14	14.08333333	12	12	0.001227937	0.001732197	-0.00050426	-0.49636667	NA	1	15648
1638	chr1	149671992	149673412	0.117714431	0.130617691	-0.01290326	-0.13422209	0.337611392	0.413430306	21681	5	0	0	12.88333333	12.4	11.4	11.6	0.000549614	0.001398262	-0.000848648	-1.470747969	NA	1	7732
1639	chr1	149718543	149718918	0.417050498	0.442026528	-0.024976029	-0.082000763	0.162789498	0.307329939	14063	1	0	0	11.75	12.5	11	12	0.001328723	0.002032243	-0.00070352	-0.613032232	NA	1	13408
1640	chr1	149719315	149719640	0.035259582	0.046186403	-0.010926821	-0.312303437	0.128216307	0.293482935	11596	2	0	0	11.125	12.16666667	12	12	7.06E-05	0.00056095	-0.000490304	-3.222571325	NA	1	9533
1641	chr1	149764129	149764989	0.048126438	0.050593539	-0.002467101	-0.06137763	0.232636501	0.342112501	20709	6	0	0	11.11111111	10.94444444	11.5	11.66666667	7.02E-05	7.18E-05	-1.60E-06	-0.321288416	NA	1	26010
1642	chr1	149783525	149784024	0.208200351	0.207061873	0.001138478	0.007547082	0.888336776	0.894129252	26378	1	0	0	11.91666667	13.41666667	12	12	0.000283658	0.000309826	-2.62E-05	-0.127303863	NA	1	23724
1643	chr1	149784593	149785212	0.075220477	0.08234439	-0.007123914	-0.131215584	0.086712693	0.275490467	11337	3	0	0	11.72222222	12.66666667	11.66666667	12	0.000479446	0.00062078	-0.000141334	-0.352084508	NA	1	18673
1645	chr1	149811755	149815044	0.043286228	0.045556452	-0.002270224	-0.045576102	0.010486191	0.105537672	21258	2	0	0	11.95833333	11.70833333	12	12	4.64E-05	5.17E-05	-5.28E-06	0.153699291	NA	1	24921
1646	chr1	149821902	149825191	0.052921737	0.054388412	-0.001466675	-0.042404678	0.230643477	0.341003964	23453	2	0	0	10.70833333	12	12	12	7.68E-05	0.000153796	-7.70E-05	-0.975761556	NA	1	15412
1648	chr1	149857770	149859470	0.031196275	0.034618772	-0.003422497	-0.109489067	0.25729852	0.356389592	19168	14	0	0	12.56547619	12.64880952	11.5	11.78571429	3.35E-05	6.94E-05	-3.59E-05	-1.048536821	NA	1	18486
1649	chr1	149871080	149871946	0.151437892	0.150863185	0.000574707	-0.103007925	0.177274084	0.313675057	25424	9	0	0	12.7037037	12.06481481	11.77777778	11.88888889	0.00155657	0.005655572	-0.004099002	-1.507938772	NA	1	4224
1650	chr1	149899626	149899893	0.03331986	0.038473288	-0.005153428	-0.155394416	0.138040404	0.297604912	13797	5	0	0	9.9	10.46666667	10	10.6	6.64E-05	8.89E-05	-2.25E-05	-0.216448056	NA	1	21695
1651	chr1	149982154	149982860	0.031123513	0.033179275	-0.002055761	-0.070008187	0.202771746	0.325936181	21874	9	0	0	11.27777778	11.7037037	11.88888889	11.88888889	2.31E-05	3.96E-05	-1.65E-05	-0.918527302	NA	1	21929
1652	chr1	150039325	150039815	0.034924345	0.03970224	-0.004777895	-0.149410331	0.087161387	0.275501046	14523	9	0	0	12.74074074	12.66666667	11.77777778	12	4.62E-05	6.30E-05	-1.68E-05	-0.392280167	NA	1	21839
1653	chr1	150121696	150123078	0.040236411	0.044938482	-0.00470207	-0.122871604	0.070750574	0.263443037	14683	12	0	0	11.49305556	11.36111111	11.83333333	11.75	7.83E-05	0.000102264	-2.40E-05	-0.346055286	NA	1	20305
1654	chr1	150185903	150186106	0.053308982	0.055942315	-0.002633333	-0.04528851	0.637578492	0.666471474	25399	3	0	0	11.02777778	10.52777778	12	12	7.06E-05	0.000232668	-0.000162083	-1.055026893	NA	1	13053
1655	chr1	150206972	150207842	0.042228374	0.043422244	-0.00119387	-0.046577429	0.209410203	0.329550168	24109	10	0	0	10.6	11.33333333	11.3	11.7	9.66E-05	0.000103504	-6.87E-06	-0.336194689	NA	1	24448
1656	chr1	150241048	150241654	0.033128184	0.035825129	-0.002696945	-0.098825737	0.171243731	0.310964165	19997	10	0	0	11.79166667	11.975	11.7	11.7	5.19E-05	5.28E-05	-9.16E-07	-0.138404205	NA	1	26250
1657	chr1	150254366	150254637	0.035004547	0.037194494	-0.002189947	-0.058495573	0.612955302	0.644334769	25257	3	0	0	9.611111111	10.05555556	11	11.66666667	8.10E-05	0.000120462	-3.94E-05	-1.009111701	NA	1	18062
1658	chr1	150266477	150266689	0.041593982	0.043470453	-0.001876471	-0.055592176	0.256807321	0.356173764	22384	5	0	0	11.26666667	10.91666667	11.2	11.6	0.000112209	0.000162755	-5.05E-05	-0.1846202	NA	1	22390
1659	chr1	150293836	150294140	0.100376313	0.108948147	-0.008571834	-0.091018087	0.172874496	0.311873147	14716	7	0	0	9.547619048	10.47619048	11	11.42857143	0.00034686	0.000413822	-6.70E-05	-0.197426127	NA	1	22099
1660	chr1	150336832	150337289	0.05381778	0.056604453	-0.002786673	-0.083224606	0.268363521	0.363300606	19717	8	0	0	12.6875	13.14583333	12	11.75	9.32E-05	0.00017334	-8.01E-05	-0.663662491	NA	1	15285
1661	chr1	150488037	150488416	0.039391811	0.038448861	0.00094295	0.039969261	0.43784483	0.493996051	24656	3	0	0	10.16666667	10.69444444	11	12	8.16E-05	4.72E-05	3.44E-05	0.738507656	NA	1	18674
1662	chr1	150521350	150522368	0.080413901	0.084829184	-0.004415283	-0.067031084	0.232478257	0.342050304	18045	10	0	0	11.54166667	12.04166667	11.7	11.8	0.000227072	0.00041563	-0.000188558	0.018248888	NA	1	26150
1663	chr1	150529656	150529904	0.766425322	0.787158117	-0.020732796	-0.037068637	0.044409418	0.227146173	19478	4	0	0	12.10416667	11.64583333	11.75	11.75	0.004000593	0.003244649	0.000755943	0.818197766	NA	1	10098
1664	chr1	150534076	150534301	0.053977862	0.053954972	2.29E-05	-0.044689806	0.060997744	0.253274131	26513	5	0	0	11.75	11.15	11.4	11.4	0.000163612	0.000137938	2.57E-05	-0.068857693	NA	1	25039
1665	chr1	150551329	150552353	0.052111648	0.056478767	-0.004367119	-0.094560041	0.244338816	0.348811461	18598	15	0	0	11.62222222	11.72777778	11.73333333	11.8	0.000148699	0.000208882	-6.02E-05	-0.344824049	NA	1	18828
1666	chr1	150601711	150602201	0.050291838	0.054094984	-0.003803146	-0.093925008	0.202970262	0.325988778	16828	11	0	0	11.16666667	12	11.63636364	11.90909091	6.55E-05	5.74E-05	8.05E-06	0.125916576	NA	1	24109
1667	chr1	150848995	150849265	0.036764997	0.040243842	-0.003478845	-0.100731567	0.116038822	0.289137006	17698	5	0	0	11.38333333	12.13333333	11.8	12	2.50E-05	6.65E-05	-4.15E-05	-1.088617464	NA	1	17806
1668	chr1	150898620	150898839	0.042265583	0.04282969	-0.000564107	-0.035336758	0.110955904	0.287577493	25439	7	0	0	12.02380952	12.60714286	12	11.85714286	7.78E-05	6.42E-05	1.36E-05	0.143579716	NA	1	23340
1669	chr1	150946497	150947950	0.088580329	0.110836232	-0.022255903	-0.125795921	0.130366422	0.294422294	11756	13	0.076923077	0.076923077	11.35897436	11.51282051	11.53846154	11.53846154	0.001042947	0.00333925	-0.002502455	-0.202419274	NA	1	21991
1670	chr1	150980736	150981092	0.043354794	0.045478467	-0.002123673	-0.063134884	0.125610253	0.29209045	21678	7	0	0	11.20238095	11.36904762	11.85714286	11.71428571	3.85E-05	7.98E-05	-4.13E-05	-1.118022403	NA	1	17826
1671	chr1	151020163	151020627	0.044365239	0.048598801	-0.004233562	-0.095732547	0.114784166	0.288724652	15763	5	0	0	11.95	12.1	12	11.8	3.29E-05	6.81E-05	-3.52E-05	-0.67618195	NA	1	18569
1672	chr1	151031768	151032352	0.074936954	0.081441403	-0.006504449	-0.121238076	0.108243809	0.286233202	12002	11	0	0	12.01515152	12.93939394	11.81818182	12	0.000160637	0.000175243	-1.46E-05	-0.501711724	NA	1	22383
1673	chr1	151042871	151043537	0.034547992	0.038167965	-0.003619974	-0.109486554	0.089752646	0.27699349	17312	10	0	0	12.36666667	12.50833333	11.4	11.6	4.39E-05	7.69E-05	-3.30E-05	-0.716416084	NA	1	18881
1674	chr1	151103686	151106100	0.243974898	0.236842045	0.007132853	-0.017274962	0.143865811	0.299548507	23059	10	0	0	11.53333333	11.5	11.7	11.7	0.001945482	0.00398816	-0.002042678	-0.748076054	NA	1	11135
1675	chr1	151118050	151119373	0.050903799	0.054532344	-0.003628546	-0.067568969	0.197155349	0.322760062	17289	11	0	0	10.84848485	10.47727273	11.90909091	11.72727273	0.000111107	0.00011429	-3.18E-06	-0.291003213	NA	1	25538
1676	chr1	151170848	151171532	0.066013882	0.071765903	-0.00575202	-0.043381291	0.51605095	0.559504767	24488	7	0	0	12.46428571	12.73809524	12	11.85714286	0.000314965	0.000508475	-0.000193511	-0.357239127	NA	1	18565
1677	chr1	151253659	151255769	0.041832942	0.048459952	-0.006627011	-0.143094968	0.063764843	0.257014815	11838	14	0	0	12.25595238	12.26190476	11.78571429	11.64285714	6.24E-05	0.000122815	-6.05E-05	-0.656895819	NA	1	16273
1678	chr1	151300523	151300724	0.169412533	0.170138718	-0.000726185	0.041232519	0.445685127	0.500293426	25117	3	0	0	14.63888889	13.25	12	12	0.000392936	0.000340017	5.29E-05	-0.233803044	NA	1	21325
1679	chr1	151319327	151319545	0.078192432	0.085503471	-0.007311039	-0.085162641	0.311712521	0.394319012	20988	5	0	0	10.2	10.08333333	11.4	11.6	0.000366714	0.000774601	-0.000407887	-0.573850975	NA	1	14118
1680	chr1	151372015	151372582	0.041471694	0.046044764	-0.004573071	-0.121787775	0.14806417	0.301234001	14983	5	0	0	12.21666667	12.33333333	11.8	12	8.61E-05	8.59E-05	2.16E-07	-0.026757207	NA	1	26477
1681	chr1	151431541	151432032	0.036909013	0.038048709	-0.001139696	-0.037543662	0.315133181	0.396793415	24223	6	0	0	9.708333333	10.19444444	11.5	11.16666667	5.27E-05	6.06E-05	-7.91E-06	-0.064628986	NA	1	25134
1682	chr1	151445872	151446142	0.093887863	0.108918083	-0.015030221	-0.214067384	0.011419202	0.111833204	7044	2	0	0	14.20833333	13.08333333	12	11.5	0.000183346	0.000474555	-0.000291209	-1.803239929	NA	1	11196
1683	chr1	151483574	151483902	0.035338757	0.038034514	-0.002695757	-0.065466481	0.455512832	0.508038887	23805	2	0	0	12.75	11.25	12	12	5.84E-05	7.51E-05	-1.66E-05	0.023011141	NA	1	26051
1684	chr1	151512662	151513199	0.038014927	0.039641917	-0.00162699	-0.047225094	0.582197958	0.617158659	25046	6	0	0	11.5	11.01388889	11.83333333	11.5	4.85E-05	8.54E-05	-3.69E-05	-0.560698048	NA	1	18367
1685	chr1	151584375	151585205	0.045150069	0.046866585	-0.001716516	-0.037440805	0.141933362	0.298899252	22820	12	0	0	12.38194444	12.36111111	11.91666667	12	6.30E-05	7.47E-05	-1.17E-05	-0.150193906	NA	1	23190
1686	chr1	151693992	151694282	0.029202814	0.030317736	-0.001114922	-0.036254051	0.182700938	0.315661364	24287	3	0	0	10.94444444	11.47222222	11.33333333	11.33333333	1.69E-05	2.66E-05	-9.73E-06	-0.398833562	NA	1	23674
1687	chr1	151735446	151736093	0.02851418	0.032539411	-0.004025232	-0.140895651	0.120861904	0.291421319	16249	7	0	0	11.22619048	11.71428571	11.57142857	11.85714286	3.12E-05	5.79E-05	-2.67E-05	-0.650522272	NA	1	19809
1688	chr1	151762605	151764007	0.047201822	0.055181758	-0.007979937	-0.164102825	0.050804886	0.239886899	10602	18	0	0	12.11574074	12.18055556	11.77777778	11.72222222	0.000124408	0.000222613	-9.82E-05	-1.045661606	NA	1	14601
1689	chr1	151810461	151811684	0.493049655	0.587838996	-0.094789342	-0.325603722	0.049558362	0.237933909	5530	9	0	0	11.92592593	11.7037037	11.66666667	12	0.007026153	0.04317902	-0.036152867	-2.567312973	NA	1	1090
1690	chr1	151812254	151812525	0.067178644	0.061798654	0.00537999	0.118236764	0.591042643	0.625136729	25102	3	0	0	11.83333333	12.47222222	11.33333333	11.66666667	0.000423041	0.00044823	-2.52E-05	-0.094676498	NA	1	24445
1691	chr1	151881764	151882407	0.063307018	0.064868951	-0.001561933	-0.05429616	0.166653676	0.308919577	23197	8	0	0	11.0625	11.5	11.5	11.625	0.000453412	0.000411367	4.20E-05	-0.701602472	NA	1	17748
1692	chr1	151965658	151966387	0.449946201	0.472312065	-0.022365864	-0.068501777	0.195314294	0.32180064	16114	1	0	0	13.75	11.83333333	12	12	0.001590766	0.001497652	9.31E-05	0.087019213	NA	1	24642
1693	chr1	151966633	151966893	0.03671745	0.040453774	-0.003736323	-0.117853768	0.115818531	0.28911344	17020	5	0	0	14.01666667	14.18333333	12	12	3.22E-05	4.38E-05	-1.16E-05	-0.50980735	NA	1	23166
1694	chr1	152008839	152009112	0.041988245	0.047454796	-0.005466551	-0.144264499	0.032084306	0.196860816	13305	4	0	0	12.20833333	13.58333333	11.75	12	5.75E-05	8.12E-05	-2.37E-05	-0.425591021	NA	1	20365
1695	chr1	152079998	152081705	0.127057615	0.100586132	0.026471483	0.299836072	0.089906017	0.277052179	8615	4	0	0	12.33333333	12.1875	11.75	11.5	0.002895285	0.002652093	0.000243191	0.470878048	NA	1	16164
1696	chr1	152083022	152084240	0.092575368	0.096286579	-0.00371121	-0.057953473	0.420340271	0.479403505	23279	3	0	0	11.38888889	12.08333333	12	11.66666667	0.000318042	0.000291074	2.70E-05	0.313254902	NA	1	19765
1697	chr1	152084995	152085215	0.051965502	0.052828191	-0.00086269	0.000114765	0.296197169	0.383018853	26532	3	0	0	11	13.19444444	11.33333333	12	6.55E-05	7.96E-05	-1.42E-05	-0.307141535	NA	1	22503
1698	chr1	152161322	152161928	0.248441849	0.298813298	-0.05037145	-0.225264901	0.174889836	0.312597459	14854	5	0	0	13.28333333	13.2	12	12	0.007265421	0.013735038	-0.006469617	-0.959729492	NA	1	8357
1700	chr1	152188861	152189073	0.535819741	0.511923209	0.023896532	0.117508232	0.030044694	0.190478131	7964	3	0	0	12.16666667	11.47222222	11.66666667	11.33333333	0.000571183	0.001005056	-0.000433873	-1.001798534	NA	1	9912
1701	chr1	152487979	152488270	0.049458279	0.04952556	-6.73E-05	-0.009611733	0.262753055	0.359944977	26409	4	0	0	12.58333333	12.77083333	12	12	0.000151479	7.84E-05	7.30E-05	1.039488657	NA	1	15610
1702	chr1	152732959	152733338	0.693239885	0.668120801	0.025119084	0.091338666	0.081355654	0.272974142	11199	5	0	0	12.33333333	12.1	12	11.8	0.003087669	0.004649458	-0.001561789	-1.433607799	NA	1	5763
1703	chr1	153508425	153508840	0.034916673	0.035303097	-0.000386424	-0.018429082	0.334710589	0.411281814	25776	8	0	0	10.44791667	10.57291667	11.75	11.625	4.27E-05	4.92E-05	-6.51E-06	-0.313206179	NA	1	24553
1704	chr1	153606178	153606974	0.06343121	0.058519927	0.004911283	-0.044286087	0.165120073	0.308105605	18277	11	0	0	11.90151515	11.28030303	11.81818182	11.90909091	0.000501196	0.001591316	-0.001090119	-0.214536871	NA	1	21734
1705	chr1	153631066	153631369	0.05047867	0.053033099	-0.002554428	-0.072644242	0.095783853	0.280708883	20436	4	0	0	12.77083333	13	12	12	5.96E-05	6.97E-05	-1.01E-05	-0.429090246	NA	1	23573
1706	chr1	153643319	153643529	0.064299097	0.058842864	0.005456233	0.052676217	0.005141936	0.065665413	17015	5	0	0	11.26666667	11.21666667	11	11.8	0.000282114	0.000183447	9.87E-05	0.431474649	NA	1	16965
1707	chr1	153650831	153652375	0.056438275	0.061337069	-0.004898794	-0.092703016	0.166013778	0.308530436	14286	14	0	0	11.69047619	11.77380952	11.64285714	11.42857143	0.000126458	0.000263079	-0.00013662	-0.439495516	NA	1	16791
1708	chr1	153662204	153662439	0.869365109	0.841037592	0.028327517	0.05217589	0.02091194	0.159177754	17089	3	0	0	11.25	10.69444444	11.66666667	11.66666667	0.000266756	0.001087094	-0.000820338	-0.689184193	NA	1	12071
1709	chr1	153700217	153700607	0.04474352	0.045519808	-0.000776287	0.023588157	0.220635917	0.335311024	25013	4	0	0	10.60416667	11.45833333	11.75	11.75	0.0001116	0.000126926	-1.53E-05	0.157998312	NA	1	23017
1710	chr1	153747656	153748698	0.048648304	0.053154975	-0.004506671	-0.101322177	0.155782225	0.303763936	15127	8	0	0	11.75	11.08333333	11.625	11.625	8.26E-05	9.02E-05	-7.64E-06	-0.107548154	NA	1	24241
1711	chr1	153755958	153756335	0.077878019	0.077632455	0.000245564	-0.022527953	0.266574673	0.361856821	26075	4	0	0	11.45833333	12.27083333	11.25	11.75	0.00027374	0.000348635	-7.49E-05	-0.153627411	NA	1	23110
1712	chr1	153894838	153895921	0.045008279	0.049653374	-0.004645095	-0.109745845	0.123008299	0.291653628	14810	12	0	0	12.21527778	12.14583333	11.75	11.91666667	0.000134816	0.000223588	-8.88E-05	-0.274332315	NA	1	20420
1713	chr1	153914344	153914578	0.870754789	0.863755453	0.006999336	0.014052126	0.372814403	0.440485309	23698	3	0	0	11.41666667	11.72222222	12	12	0.000203134	0.000432462	-0.000229328	-0.698973758	NA	1	11962
1714	chr1	153918373	153919334	0.082820659	0.084243108	-0.001422449	-0.072337913	0.162331386	0.307086954	23553	7	0	0	10.95238095	11.28571429	11.57142857	11.28571429	0.000232141	0.000313276	-8.11E-05	-0.956014242	NA	1	15247
1715	chr1	153930547	153931130	0.064185279	0.069468942	-0.005283664	-0.11929152	0.169514528	0.31013897	14508	6	0.166666667	0	10.84722222	10.80555556	11.5	11.5	0.000333382	0.000289329	7.30E-05	-0.308776982	NA	1	19603
1716	chr1	153935782	153936276	0.035901251	0.038850746	-0.002949495	-0.096422214	0.120588415	0.291135632	19255	12	0	0	10.54861111	10.26388889	11.41666667	11.16666667	5.10E-05	7.50E-05	-2.40E-05	-0.521616878	NA	1	20316
1717	chr1	153939644	153939980	0.03199796	0.032802112	-0.000804151	-0.021222439	0.255974367	0.355817772	24960	4	0	0	12.8125	11.25	12	12	4.49E-05	2.76E-05	1.73E-05	0.557318451	NA	1	21721
1718	chr1	153949713	153950525	0.039888127	0.041745431	-0.001857304	-0.051677052	0.205874151	0.327683336	22442	11	0	0	11.28030303	11.26515152	11.63636364	11.90909091	7.12E-05	7.48E-05	-3.61E-06	0.198037384	NA	1	25412
1719	chr1	153963228	153963510	0.028612353	0.03221735	-0.003604997	-0.128740131	0.11944225	0.29073828	17359	3	0	0	12.11111111	12.66666667	12	11.66666667	2.77E-05	3.39E-05	-6.19E-06	-0.240415148	NA	1	24658
1720	chr1	154155269	154155926	0.04682404	0.048333737	-0.001509697	-0.049956539	0.352475765	0.424413408	23336	8	0	0	11.47916667	11.375	12	11.75	6.46E-05	9.90E-05	-3.44E-05	-0.458506782	NA	1	18671
1721	chr1	154192844	154193852	0.060601527	0.061538294	-0.000936767	0.000775811	0.164374935	0.307884528	26393	11	0	0	10.68181818	10.84848485	11.36363636	11.45454545	9.58E-05	0.000132757	-3.70E-05	-0.529086738	NA	1	18362
1722	chr1	154244711	154245289	0.035231714	0.035486625	-0.000254912	-0.012414964	0.381970682	0.448373932	26057	11	0	0	10.83333333	11.85606061	11.36363636	11.81818182	5.85E-05	5.05E-05	7.99E-06	-0.023872766	NA	1	26043
1723	chr1	154298206	154298544	0.140023272	0.140831603	-0.000808331	-0.021500288	0.670324128	0.695280916	25597	3	0	0	13.30555556	11.19444444	11.66666667	11.33333333	0.000625138	0.000586515	3.86E-05	-0.040508194	NA	1	25689
1724	chr1	154300976	154301528	0.114044799	0.137320062	-0.023275262	-0.130621781	0.08428034	0.274038872	8164	4	0	0	11.22916667	12.1875	11.5	12	0.000340339	0.001251143	-0.000910805	-0.560043171	NA	1	14380
1725	chr1	154377671	154378445	0.043107717	0.043195271	-8.76E-05	-0.032750296	0.211705282	0.330575501	26379	5	0	0	11.13333333	12.01666667	11.8	11.6	6.17E-05	8.72E-05	-2.55E-05	-0.013201867	NA	1	26250
1726	chr1	154474108	154475699	0.127887475	0.128271503	-0.000384028	-0.00424117	0.627591636	0.657481668	25782	8	0	0	11.03125	12.36458333	11.75	12	0.000574184	0.002941706	-0.002367523	-0.597699596	NA	1	13696
1727	chr1	154530682	154530903	0.046509801	0.043309133	0.003200669	0.089584378	0.233424691	0.3426453	18516	3	0	0	12.36111111	12	12	12	9.10E-05	0.000109002	-1.80E-05	-0.977658611	NA	1	21549
1728	chr1	154531055	154531565	0.034472031	0.036592091	-0.00212006	-0.049672475	0.115534516	0.288955882	21688	6	0	0	10.95833333	12.34722222	11.83333333	12	5.65E-05	4.63E-05	1.02E-05	0.07117894	NA	1	24995
1729	chr1	154540234	154540573	0.051078407	0.050627939	0.000450469	-0.002843326	0.330599253	0.4083466	25982	3	0	0	10.86111111	11.44444444	11.66666667	12	4.75E-05	6.13E-05	-1.38E-05	-0.688535342	NA	1	22577
1730	chr1	154543819	154544713	0.833827704	0.823039167	0.010788537	0.019805698	0.219782929	0.33495418	22581	6	0	0.166666667	12.27777778	12.04166667	11.66666667	11.33333333	0.001544087	0.002803157	-0.001069461	-0.521292567	NA	1	15159
1731	chr1	154580381	154580797	0.042107357	0.045530679	-0.003423322	-0.096787548	0.155969863	0.303763936	17879	7	0	0	11.9047619	12.17857143	11.57142857	12	9.72E-05	4.60E-05	5.12E-05	0.288718613	NA	1	20056
1732	chr1	154599764	154600505	0.037189526	0.039631512	-0.002441986	-0.067031187	0.382403582	0.448652246	22629	6	0	0	11.56944444	13.45833333	11.33333333	11.16666667	4.27E-05	7.65E-05	-3.38E-05	-0.850707766	NA	1	18774
1733	chr1	154732823	154733436	0.203022526	0.215749804	-0.012727278	0.061441265	0.064698958	0.257457633	15645	5	0	0	13.28333333	13.35	11.8	12	0.001160378	0.003379588	-0.00221921	-0.584964983	NA	1	13910
1734	chr1	154744587	154744864	0.745725013	0.733194539	0.012530474	0.024889915	0.132853115	0.295689175	21612	3	0	0	15.77777778	14.13888889	12	12	0.000774105	0.000875145	-0.00010104	-0.625241195	NA	1	14509
1735	chr1	154908963	154909931	0.042358618	0.046582975	-0.004224357	-0.104794703	0.238481567	0.345691504	18316	13	0	0	10.86538462	11.44230769	11.30769231	11.15384615	9.52E-05	0.000161245	-6.61E-05	-0.452645691	NA	1	16529
1736	chr1	154933929	154934735	0.043075621	0.045759093	-0.002683472	-0.062965775	0.269768625	0.364405148	20044	8	0	0	11.40625	11.09375	11.625	11.625	8.05E-05	7.38E-05	6.66E-06	0.173743987	NA	1	24513
1737	chr1	154946238	154946498	0.05095506	0.05525343	-0.00429837	-0.099682325	0.224448067	0.337377353	17663	3	0	0.333333333	12.16666667	11.22222222	12	11.66666667	0.000203129	0.000101471	-1.60E-05	-0.120917727	NA	1	23855
1738	chr1	154946743	154947486	0.037556224	0.040205323	-0.002649099	-0.079150667	0.208756406	0.32914559	20149	8	0	0	12.29166667	12.73958333	11.875	11.875	5.52E-05	4.75E-05	7.70E-06	0.212684764	NA	1	24219
1739	chr1	154971871	154972404	0.106537217	0.164804014	-0.058266797	-0.377080203	0.010902084	0.108611757	2665	3	0	0	10.02777778	10.47222222	11.66666667	12	0.001077043	0.005462987	-0.004385944	-2.06102085	NA	1	2703
1740	chr1	154973251	154974358	0.037754965	0.041004135	-0.00324917	-0.101012737	0.206804661	0.328088033	18362	5	0	0	12.2	12.05	11.6	11.6	4.87E-05	5.75E-05	-8.78E-06	-0.574202908	NA	1	23916
1741	chr1	154975210	154975411	0.101534103	0.121818709	-0.020284606	-0.124230405	0.025515357	0.175228333	7270	2	0	0	9.75	10.45833333	12	12	0.000535298	0.001160099	-0.0006248	-1.03078756	NA	1	8758
1742	chr1	154975698	154976624	0.076440197	0.079905251	-0.003465054	-0.044279865	0.527553568	0.569510743	24594	4	0	0	12	11.45833333	11.75	11.75	0.000173093	0.000110394	6.27E-05	0.425893428	NA	1	17075
1743	chr1	154989750	154990234	0.164689823	0.179362648	-0.014672824	-0.116356218	0.738010847	0.755773663	25926	1	0	0	9.916666667	8.916666667	11	12	0.001028926	0.006710815	-0.00568189	-2.705349161	NA	1	2068
1744	chr1	155022989	155024332	0.043322314	0.04752205	-0.004199736	-0.085549214	0.103537721	0.283923593	15838	10	0	0	11.625	11.60833333	11.7	11.8	0.00012394	0.000183676	-5.97E-05	-0.5515798	NA	1	16329
1745	chr1	155034926	155036578	0.080370688	0.085245195	-0.004874507	-0.086828004	0.104664461	0.284571575	14337	16	0	0	11.99479167	12.90625	11.8125	11.875	0.00039599	0.000493934	-9.79E-05	-0.266689529	NA	1	20586
1746	chr1	155043413	155043922	0.097768606	0.072774236	0.02499437	0.339882004	0.016112617	0.136998061	4505	3	0	0	10.72222222	11.27777778	12	12	0.000776159	0.000320889	0.00045527	0.98950456	NA	1	9760
1747	chr1	155051156	155055291	0.057321982	0.062715122	-0.00539314	-0.115513711	0.043903261	0.226354889	13428	17	0	0	12.49019608	11.99509804	11.64705882	11.47058824	0.000134354	0.000212022	-7.77E-05	-0.724680317	NA	1	15378
1748	chr1	155057188	155058056	0.05075655	0.054567174	-0.003810624	-0.093186055	0.085920124	0.275237234	16812	8	0	0	12.04166667	12.47916667	11.625	11.375	7.97E-05	8.81E-05	-8.36E-06	-0.105873028	NA	1	24187
1749	chr1	155098435	155100451	0.051860666	0.051692872	0.000167794	-0.042880175	0.026070628	0.177253567	26219	13	0	0	12.24358974	12.16025641	11.92307692	11.92307692	0.000149878	0.000103638	4.62E-05	-0.260260505	NA	1	20726
1750	chr1	155108008	155108611	0.057583139	0.060111738	-0.002528599	-0.076782631	0.241959574	0.347787316	20507	9	0	0	11.35185185	11.48148148	11.55555556	11.55555556	0.000115768	0.000199277	-8.35E-05	-0.650251584	NA	1	15151
1751	chr1	155112977	155113179	0.058893568	0.059378816	-0.000485247	-0.019206447	0.321606077	0.401273129	25578	7	0	0	10.85714286	11.19047619	11.42857143	11.85714286	0.000199378	0.000165611	3.38E-05	-0.239777241	NA	1	21204
1752	chr1	155145343	155145938	0.056288137	0.059315165	-0.003027027	-0.079016678	0.221674417	0.335959479	19017	10	0	0	11.73333333	11.95833333	12	11.9	0.000170982	0.000151472	1.95E-05	0.076701342	NA	1	24869
1753	chr1	155147186	155147444	0.210186775	0.308047648	-0.097860873	-0.458397371	0.004175851	0.057282725	1935	2	0	0	12.79166667	13.625	11.5	12	0.000921375	0.011429018	-0.010507643	-3.27681266	NA	1	851
1754	chr1	155163435	155163818	0.052823275	0.059345342	-0.006522067	-0.14351521	0.158881525	0.305408666	13812	3	0	0	9.027777778	9.111111111	10.33333333	10.33333333	0.000152585	0.000164066	-1.15E-05	-0.214940342	NA	1	23201
1755	chr1	155164200	155165160	0.060637316	0.065153014	-0.004515698	-0.130962381	0.125379459	0.29209045	15115	6	0	0	12.01388889	11.98611111	11.83333333	11.66666667	0.000265915	0.000135744	0.000130171	-0.029661074	NA	1	25918
1756	chr1	155178548	155178980	0.0678808	0.067243169	0.000637631	-0.01280512	0.368379775	0.437021524	25294	5	0	0	10.53333333	11.03333333	11.4	12	0.000207591	0.000242495	-3.49E-05	0.02489879	NA	1	26019
1757	chr1	155197117	155197534	0.02898121	0.031815392	-0.002834183	-0.097021032	0.235741181	0.344067306	19589	6	0	0	11.31944444	11.13888889	11.66666667	11.66666667	5.76E-05	6.16E-05	-3.98E-06	-0.907211643	NA	1	25302
1758	chr1	155220083	155220549	0.047574547	0.042353743	0.005220803	0.137138446	0.144118023	0.299564965	13697	1	0	0	10.41666667	12	12	12	7.16E-05	0.000142785	-7.12E-05	-0.99610052	NA	1	15697
1759	chr1	155224625	155225655	0.031876683	0.032523308	-0.000646625	-0.027459699	0.226033435	0.338347271	25270	10	0	0	10.38333333	10.275	11.5	11.6	3.87E-05	4.60E-05	-7.29E-06	-0.17509001	NA	1	24332
1760	chr1	155231813	155232312	0.043583319	0.047117627	-0.003534308	-0.086260726	0.284139428	0.374220041	20159	11	0	0	11.31818182	11.51515152	11.54545455	12	9.24E-05	0.000158669	-6.63E-05	-0.750327537	NA	1	15937
1761	chr1	155239279	155239494	0.8154903	0.794732686	0.020757613	0.037141418	0.03054636	0.191908626	19470	6	0	0	13.68055556	14.69444444	12	12	0.000565044	0.001877269	-0.001312226	-1.527841208	NA	1	6333
1762	chr1	155242862	155243436	0.071612619	0.076528602	-0.004915983	-0.090107682	0.154315394	0.303334131	14242	8	0	0	10.17708333	9.96875	11.625	12	0.000174748	0.000215525	-4.08E-05	-0.617811441	NA	1	17902
1763	chr1	155246992	155247748	0.043035936	0.045488611	-0.002452675	-0.075423187	0.21643704	0.332951123	20745	11	0	0	11.45454545	11.95454545	11.63636364	11.81818182	6.33E-05	9.53E-05	-3.20E-05	-0.420841564	NA	1	19024
1764	chr1	155264319	155265536	0.197846383	0.235986599	-0.038140216	-0.181597407	0.011708153	0.113628967	3970	6	0	0	13.875	12.69444444	11.83333333	11.83333333	0.001384088	0.001958329	-0.000574241	0.230700257	NA	1	21392
1765	chr1	155278408	155278743	0.026459486	0.029223193	-0.002763707	-0.103646032	0.158158523	0.304946172	19785	8	0	0	10.65625	10.90625	11.625	11.25	3.80E-05	3.82E-05	-2.00E-07	-0.098185304	NA	1	26483
1766	chr1	155290607	155291001	0.080189297	0.136580013	-0.056390716	-0.735666206	0.043165803	0.224057102	5115	5	0	0	12.7	12.16666667	12	12	0.005162646	0.014274063	-0.009111417	-2.07667394	NA	1	2097
1767	chr1	155292470	155295433	0.057087025	0.053036283	0.004050742	0.032896004	0.053404548	0.243621972	20148	16	0	0	11.09375	11.30729167	11.8125	11.6875	0.000156959	0.000159123	-2.16E-06	0.054157256	NA	1	25837
1768	chr1	155531915	155533280	0.039774193	0.04042474	-0.000650547	-0.013972782	0.255754823	0.355661562	25258	13	0	0	9.878205128	10.80769231	11.30769231	11.76923077	6.97E-05	1.00E-04	-3.03E-05	-0.45051539	NA	1	19239
1769	chr1	155579733	155580328	0.043085648	0.044366782	-0.001281134	-0.029771837	0.42446972	0.482868635	23890	6	0	0	13.70833333	12.72222222	12	11.5	8.39E-05	0.000112074	-2.81E-05	-0.789543902	NA	1	19570
1770	chr1	155657833	155659125	0.038877362	0.039281769	-0.000404407	-0.015535858	0.309941492	0.393108804	25733	16	0	0	10.83333333	11.16666667	11.6875	12	5.20E-05	6.56E-05	-1.36E-05	-0.436400377	NA	1	22613
1771	chr1	155715298	155715908	0.052502664	0.053279238	-0.000776574	-0.038302718	0.227660053	0.339609714	25011	5	0	0	11.75	12.18333333	11.8	12	6.28E-05	6.89E-05	-6.11E-06	0.012373722	NA	1	26275
1772	chr1	155829110	155829431	0.048953928	0.0517789	-0.002824972	-0.094370806	0.125925128	0.29224111	19613	8	0	0	11.125	11.5625	11.875	11.875	9.68E-05	0.000103842	-7.05E-06	0.082932642	NA	1	24732
1773	chr1	155830196	155830489	0.043357522	0.047006179	-0.003648657	-0.095366172	0.380612794	0.447135827	22600	2	0	0	12.75	12.41666667	12	12	0.000234553	0.000158428	7.61E-05	-0.765757498	NA	1	15467
1774	chr1	155904073	155904307	0.047033753	0.049480511	-0.002446758	-0.072413221	0.321609909	0.401273129	21279	7	0	0	10.5952381	10.79761905	11.71428571	12	9.81E-05	0.000124814	-2.67E-05	-0.669948145	NA	1	19799
1775	chr1	155920652	155920898	0.870592493	0.859904576	0.010687917	0.019195277	0.165178735	0.308121648	22693	5	0	0	10.71666667	11.63333333	11.2	11.4	0.00031573	0.000890618	-0.000574887	-1.617192958	NA	1	9016
1776	chr1	155947679	155948490	0.049817151	0.050348252	-0.000531101	-0.005075943	0.181184317	0.315109239	25519	8	0	0	11.41666667	11.36458333	11.875	11.875	8.92E-05	0.000108831	-1.96E-05	-0.416203545	NA	1	21170
1777	chr1	155990390	155990780	0.040303123	0.045087764	-0.004784641	-0.105508383	0.120986711	0.291476878	14507	4	0	0	10.9375	9.979166667	11.75	11.75	8.14E-05	0.00010988	-2.85E-05	-0.999547017	NA	1	19513
1778	chr1	156022963	156025174	0.047246161	0.050680498	-0.003434337	-0.085487812	0.131995252	0.295340017	17841	16	0	0	11.890625	11.82291667	11.5625	11.8125	0.000127766	0.000155548	-2.78E-05	-0.350064764	NA	1	19629
1779	chr1	156046344	156047384	0.551651992	0.654922217	-0.103270225	-0.265392386	0.000217073	0.006564108	2256	9	0	0	13.53703704	14.01851852	11.88888889	12	0.004660967	0.005446546	-0.000785579	-0.104110042	NA	1	24222
1780	chr1	156051240	156051461	0.053053278	0.073324853	-0.020271575	-0.422063343	0.00241436	0.038292275	5444	2	0	0	13.45833333	12.95833333	12	12	8.16E-05	0.002063174	-0.001981593	-4.101666673	NA	1	5012
1781	chr1	156052073	156052803	0.075423269	0.076311092	-0.000887823	-0.015401047	0.29608181	0.38299703	24783	8	0	0	10.875	11.42708333	11.375	11.5	0.000328735	0.000189387	0.000139348	0.300647848	NA	1	19803
1782	chr1	156084487	156085097	0.034616227	0.03397703	0.000639197	0.014588363	0.1714034	0.310971728	25289	5	0	0	11.5	12.26666667	11.8	11.8	3.36E-05	4.09E-05	-7.34E-06	-0.516103373	NA	1	24321
1783	chr1	156105708	156106171	0.777283031	0.774323293	0.002959738	0.002637304	0.234260196	0.343226544	26019	6	0	0	13.83333333	14.13888889	12	11.83333333	0.000494284	0.002115319	-0.001621035	-1.108722028	NA	1	6903
1784	chr1	156163673	156164052	0.063573675	0.070314267	-0.006740592	-0.119490067	0.158520746	0.305178562	13790	9	0	0	13.57407407	13.80555556	11.88888889	11.88888889	0.000868713	0.000842792	2.59E-05	-0.295698304	NA	1	19951
1785	chr1	156182585	156183097	0.043802652	0.047661629	-0.003858977	-0.108419135	0.094892845	0.280651113	16697	7	0	0	12.30952381	12.83333333	12	11.85714286	6.90E-05	6.82E-05	8.39E-07	0.302315096	NA	1	26283
1786	chr1	156186238	156186647	0.850490875	0.838644155	0.01184672	0.020000149	0.249532786	0.351695026	22546	1	0	0	13.5	15.08333333	12	12	0.000461614	0.000702482	-0.000240868	-0.605774382	NA	1	13546
1787	chr1	156215369	156215899	0.12743287	0.259026383	-0.131593513	-0.973368282	2.76E-05	0.001435019	511	6	0	0	11.76388889	12.15277778	11.83333333	11.83333333	0.001900208	0.013327448	-0.01142724	-2.908275133	NA	1	715
1788	chr1	156261200	156261425	0.218293245	0.396037823	-0.177744578	-0.804225696	8.68E-09	4.35E-06	131	6	0	0	12.30555556	12.61111111	11.5	11.66666667	0.002521278	0.00557519	-0.003053912	-1.356235555	NA	1	5063
1789	chr1	156308174	156308442	0.058751386	0.064441417	-0.005690031	-0.114463472	0.187356218	0.318131758	15632	8	0	0	12.69791667	12.14583333	12	11.875	0.000233181	0.000242727	-9.55E-06	-0.683792879	NA	1	23721
1790	chr1	156338759	156339251	0.136882387	0.114283002	0.022599385	0.180327888	0.017730894	0.144981593	4959	8	0	0	12.78125	12.04166667	11.875	11.5	0.000839953	0.000937332	-9.74E-05	0.388417122	NA	1	17853
1791	chr1	156358051	156358252	0.160179389	0.215092763	-0.054913375	-0.38695475	0.008452	0.091331131	2457	4	0	0	12.72916667	14.66666667	12	12	0.000705651	0.006107737	-0.005402086	-2.771761356	NA	1	2188
1792	chr1	156390404	156391581	0.04821272	0.057179925	-0.008967205	-0.184324291	0.098058381	0.281758659	9875	5	0	0	12.48333333	12.1	11.8	11.8	0.000112046	0.000268856	-0.00015681	-1.674512921	NA	1	13135
1793	chr1	156405161	156406350	0.071174229	0.078933124	-0.007758895	-0.065440263	0.12194359	0.291591074	15070	8	0	0	10.96875	10.85416667	11.5	11.5	0.000561507	0.001489957	-0.000928449	-0.628529042	NA	1	13121
1794	chr1	156426550	156427362	0.03315227	0.039434478	-0.006282208	-0.196820316	0.015604455	0.134508663	12224	5	0	0	12.96666667	13	11.8	12	2.57E-05	5.09E-05	-2.52E-05	-0.941245545	NA	1	20098
1795	chr1	156469618	156471060	0.040269723	0.044197781	-0.003928058	-0.080555984	0.241936982	0.347787316	18469	11	0	0	11.25757576	11.51515152	11.63636364	11.63636364	7.36E-05	0.000126508	-5.29E-05	-0.392072569	NA	1	17781
1796	chr1	156474943	156475320	0.032077262	0.037482091	-0.005404828	-0.169572005	0.062555693	0.25512345	13413	2	0	0	13.08333333	13.125	12	12	3.59E-05	7.75E-05	-4.16E-05	-1.176736233	NA	1	17795
1797	chr1	156542100	156542502	0.055526439	0.057298862	-0.001772423	-0.034768399	0.394700963	0.458372433	22862	6	0	0	12.51388889	11.40277778	11.83333333	11.5	0.000117221	0.000136588	-1.94E-05	-0.514428573	NA	1	21235
1798	chr1	156561486	156561880	0.035226857	0.040413995	-0.005187138	-0.145640475	0.112748198	0.287934577	13749	3	0	0	10.22222222	11.08333333	11.33333333	11.33333333	4.31E-05	8.11E-05	-3.79E-05	-0.3691005	NA	1	18296
1799	chr1	156593658	156595283	0.071867217	0.072803273	-0.000936056	-0.055039535	0.052878901	0.243400628	24672	9	0	0	12.61111111	12.62962963	12	11.77777778	0.000193748	0.000314692	-0.000120944	-1.16916246	NA	1	13968
1800	chr1	156611640	156612447	0.063941331	0.070227481	-0.00628615	-0.1257291	0.092675564	0.279212335	12219	6	0	0	12.36111111	12.88888889	11.66666667	11.83333333	0.000191291	0.000531459	-0.000340168	-1.144710456	NA	1	10691
1801	chr1	156616554	156616946	0.156358795	0.150998891	0.005359904	-0.020121275	0.410747889	0.471725774	23118	5	0	0	14.61666667	14.88333333	11.8	12	0.001294923	0.003416816	-0.002121893	-1.638093201	NA	1	4824
1802	chr1	156627343	156627576	0.065336394	0.062197677	0.003138717	0.076061213	0.197505387	0.32301289	18684	3	0	0	12	11.88888889	12	11.33333333	0.000345709	0.000249587	9.61E-05	-0.318209713	NA	1	19381
1803	chr1	156646293	156647260	0.10376529	0.12652739	-0.0227621	-0.153137019	0.029875409	0.190073445	5246	7	0	0	11.46428571	12.01190476	11.85714286	12	0.001336206	0.002979923	-0.001643717	-1.044886908	NA	1	7494
1804	chr1	156674859	156676654	0.066506046	0.069487821	-0.002981775	-0.107884372	0.080391653	0.272389816	19158	16	0	0	13.29166667	12.90104167	11.875	11.9375	0.000152112	0.000157803	-5.69E-06	-0.526244205	NA	1	24802
1805	chr1	156698112	156698916	0.035148997	0.036742349	-0.001593353	-0.041324511	0.295119273	0.382267743	23125	15	0	0	10.83888889	11.09444444	11.6	11.4	5.62E-05	5.16E-05	4.58E-06	0.022754127	NA	1	26055
1806	chr1	156710799	156711146	0.031657489	0.03698649	-0.005329001	-0.167210291	0.058641755	0.250301748	13524	7	0	0	11.20238095	12.1547619	11.42857143	11.14285714	5.02E-05	0.000121256	-7.11E-05	-0.640116488	NA	1	15704
1807	chr1	156720748	156722069	0.034240484	0.035906151	-0.001665667	-0.033558844	0.315005839	0.396725257	22945	13	0	0	11.61538462	11.98717949	11.84615385	11.92307692	4.24E-05	4.11E-05	1.26E-06	-0.053403506	NA	1	26128
1808	chr1	156737036	156738013	0.042313028	0.048298051	-0.005985023	-0.161048391	0.040178303	0.217585219	12589	10	0	0	13.05	12.625	11.8	11.8	7.57E-05	7.47E-05	9.27E-07	-0.015349117	NA	1	26246
1809	chr1	156783524	156784037	0.043754962	0.045907087	-0.002152125	-0.060966921	0.206435146	0.327861047	21603	5	0	0	11.7	11.53333333	11.6	12	6.74E-05	7.68E-05	-9.46E-06	-0.368869057	NA	1	23748
1810	chr1	156814882	156815792	0.111936521	0.133829283	-0.021892763	-0.238755491	0.307051741	0.39117618	20840	4	0	0	12.75	13.4375	12	12	0.000645868	0.004327395	-0.003681527	-2.616032894	NA	1	3167
1811	chr1	156818623	156819192	0.217623974	0.25933393	-0.041709956	-0.25356441	0.128205991	0.293482935	11595	4	0	0	13.14583333	11.75	12	11.75	0.001044359	0.009190144	-0.008145785	-2.742871864	NA	1	1303
1812	chr1	156828805	156831102	0.069729215	0.079934891	-0.010205675	-0.176696329	0.022179868	0.163268549	9119	15	0	0	12.05555556	11.56666667	11.73333333	11.86666667	0.000202389	0.000568006	-0.000365617	-1.073804827	NA	1	10465
1813	chr1	156863416	156863711	0.302807184	0.472060755	-0.169253571	-0.907361477	6.62E-08	1.64E-05	107	4	0	0	8.875	8.958333333	11.5	11	0.001168772	0.009068426	-0.007899655	-2.802860102	NA	1	1348
1814	chr1	156877770	156878649	0.264336889	0.192486631	0.071850258	0.447926522	1.24E-05	0.000783094	1112	4	0	0	15.125	14.0625	12	12	0.001909057	0.002214134	-0.000305077	0.123083308	NA	1	23804
1815	chr1	156890244	156890806	0.163068968	0.171874844	-0.008805876	-0.105359104	0.597883224	0.631265394	25146	4	0	0	11.125	10.5625	11.25	11.25	0.000716124	0.00389053	-0.003174406	-2.727631059	NA	1	3624
1816	chr1	156893520	156894232	0.050735851	0.05446797	-0.003732119	-0.079985292	0.384294229	0.450106395	22668	3	0	0	12.41666667	13.44444444	12	12	0.000110865	0.000130526	-1.97E-05	-0.281813073	NA	1	21156
1817	chr1	156897200	156897796	0.04908935	0.042528256	0.006561094	0.093146384	0.043058534	0.223718999	11913	5	0	0	13.23333333	13.26666667	11.8	12	0.00014953	0.000113345	3.62E-05	-0.023909021	NA	1	26041
1818	chr1	157015150	157016229	0.068131819	0.073263783	-0.005131964	-0.095703355	0.249486773	0.351695026	18833	9	0	0	12.16666667	12.41666667	11.77777778	11.55555556	0.000142865	0.000321012	-0.000178147	-0.882465137	NA	1	12746
1819	chr1	157107750	157108645	0.048722887	0.051516537	-0.00279365	-0.079969139	0.102129047	0.283310142	19700	5	0	0	10.81666667	10.41666667	11.4	11.4	6.42E-05	8.50E-05	-2.08E-05	-0.631471552	NA	1	20888
1820	chr1	157164539	157165135	0.51586385	0.551896754	-0.036032905	-0.096663394	0.26328748	0.360243469	19403	4	0	0	12.72916667	12.52083333	12	12	0.004218041	0.016208637	-0.011990596	-1.681023841	NA	1	3419
1821	chr1	157948721	157949053	0.1186442	0.169858382	-0.051214181	-0.519123957	0.001334197	0.02527459	1921	3	0	0	10.72222222	10.75	12	12	0.001020276	0.003773346	-0.00275307	-1.96164875	NA	1	4014
1822	chr1	157963541	157963947	0.054444808	0.059229699	-0.004784891	-0.098429013	0.278802226	0.37049898	19979	3	0	0	12.19444444	11.52777778	11.66666667	12	7.08E-05	0.000152668	-8.19E-05	-0.304034478	NA	1	19711
1823	chr1	158083271	158083540	0.039216381	0.04380599	-0.004589609	-0.11230352	0.06233992	0.254745527	14945	4	0	0	13.97916667	13.79166667	12	12	5.25E-05	7.68E-05	-2.42E-05	-0.703820706	NA	1	20269
1824	chr1	158119489	158119704	0.05714126	0.056829459	0.000311801	-0.005051716	0.758868166	0.774742359	26006	4	0	0	11.89583333	12.54166667	11.5	12	0.000303019	0.000136167	0.000166852	0.824628275	NA	1	12941
1825	chr1	158147434	158147854	0.134076921	0.114126241	0.01995068	0.246660578	0.105087291	0.284670413	9798	4	0	0	13.16666667	13.85416667	12	12	0.001499433	0.002261379	-0.000761946	0.283504522	NA	1	20193
1826	chr1	158150621	158151503	0.032411982	0.035758864	-0.003346882	-0.095320467	0.086046119	0.275237234	18093	5	0	0	12.61666667	13.23333333	12	11.6	4.16E-05	4.42E-05	-2.64E-06	-0.476599599	NA	1	25700
1827	chr1	159141203	159141718	0.041001337	0.044631849	-0.003630511	-0.102318512	0.083964408	0.273906887	17285	5	0	0	11.16666667	12.3	11.8	11.8	0.000153737	0.000624706	-0.000470969	-2.160142279	NA	1	9652
1828	chr1	159158229	159158498	0.076181291	0.102650816	-0.026469525	-0.388141781	0.107794949	0.285966815	10008	2	0	0	13.75	15.04166667	12	12	0.000599136	0.00358968	-0.002990545	-2.747932364	NA	1	3786
1829	chr1	159750417	159751353	0.049135005	0.0510605	-0.001925495	-0.019494931	0.288769135	0.377615307	22639	9	0	0	10.61111111	10.01851852	11.77777778	11.66666667	7.18E-05	0.000139284	-6.74E-05	-0.183573156	NA	1	22413
1830	chr1	159824007	159825011	0.039183154	0.040357672	-0.001174518	-0.025590849	0.171218762	0.310964165	24153	7	0	0	11.44047619	11.35714286	11.85714286	11.71428571	6.33E-05	6.21E-05	1.22E-06	-0.243059004	NA	1	26144
1831	chr1	159869902	159870143	0.128448954	0.107545319	0.020903635	0.328203274	0.018498671	0.148605061	5309	7	0	0	12.26190476	12.22619048	11.71428571	11.85714286	0.003730455	0.003677639	5.28E-05	0.835158208	NA	1	16801
1832	chr1	159894330	159895398	0.043786552	0.047205277	-0.003418725	-0.086295321	0.131340303	0.295137441	17891	13	0	0	12.48717949	12.98076923	11.84615385	11.84615385	0.00011254	0.00012491	-1.24E-05	-0.833213769	NA	1	22950
1833	chr1	159899433	159899853	0.292309426	0.24823354	0.044075886	0.224634746	0.151772916	0.302245279	13332	2	0	0	11.20833333	10.95833333	12	12	0.003500707	0.019500236	-0.015999529	-2.433166529	NA	1	1328
1834	chr1	159915369	159915797	0.064817599	0.073957288	-0.00913969	-0.139954375	0.157940908	0.304835069	13755	3	0	0	9.055555556	10.52777778	11	11.66666667	0.000234456	0.000397779	-0.000163322	0.233087175	NA	1	21341
1835	chr1	160001296	160001989	0.033104298	0.033849324	-0.000745026	-0.031930811	0.199678093	0.324101591	25078	7	0	0	12.08333333	11.85714286	11.71428571	11.85714286	3.27E-05	4.72E-05	-1.44E-05	-0.760299235	NA	1	22433
1836	chr1	160040129	160040668	0.062473134	0.074828797	-0.012355663	-0.217845934	0.054864886	0.245518748	8058	8	0	0	11.13541667	11.55208333	11.625	12	0.000154029	0.000502708	-0.000348679	-1.214733534	NA	1	10606
1837	chr1	160053722	160054738	0.190641552	0.168399329	0.022242223	0.426603913	0.008510363	0.091812327	5027	4	0	0	13.25	13.58333333	12	11.75	0.002262403	0.004036546	-0.001774143	-0.60445708	NA	1	13579
1838	chr1	160068041	160068430	0.043436096	0.050469975	-0.007033879	-0.17024198	0.036843499	0.209418733	11412	4	0	0	13.6875	13.95833333	11.75	12	5.60E-05	7.97E-05	-2.37E-05	-0.503600172	NA	1	20363
1839	chr1	160175133	160175702	0.07783668	0.077751788	8.49E-05	-0.054039384	0.118364692	0.290063452	26383	5	0	0	11.83333333	12.08333333	11.8	12	0.00016374	0.00012739	3.64E-05	-0.360047143	NA	1	18499
1840	chr1	160231756	160232451	0.032381271	0.033919165	-0.001537894	-0.055184534	0.1286661	0.293615276	23264	10	0	0	12.13333333	12.43333333	11.8	11.6	3.12E-05	4.16E-05	-1.04E-05	-0.347968947	NA	1	23490
1841	chr1	160312929	160313338	0.038681013	0.03912135	-0.000440337	-0.017827706	0.445232607	0.49997571	25671	8	0	0	11.23958333	11.17708333	12	11.875	4.75E-05	5.77E-05	-1.02E-05	-0.381704295	NA	1	23538
1842	chr1	160340605	160340843	0.4527478	0.483650441	-0.030902641	-0.117516944	0.080066366	0.272184636	7962	3	0	0	12.52777778	12.27777778	12	11.66666667	0.002501033	0.009512812	-0.007011779	-2.179891709	NA	1	1843
1843	chr1	160370113	160370658	0.047910132	0.050514871	-0.002604739	-0.063129676	0.144149642	0.299564965	20281	6	0	0	12.27777778	12.11111111	12	11.83333333	5.79E-05	0.000102027	-4.41E-05	-0.914654406	NA	1	17549
1844	chr1	160389104	160389386	0.837304255	0.825154245	0.01215001	0.02264032	0.321871212	0.401412968	22033	3	0	0	11.83333333	13.63888889	12	12	0.000716391	0.000830464	-0.000114073	0.220552194	NA	1	21597
1845	chr1	160771684	160771953	0.856252665	0.844522577	0.011730088	0.019571489	0.012730136	0.11986698	22626	4	0	0	11.79166667	10.85416667	11.75	11.75	0.000287532	0.00073496	-0.000447428	-2.09796828	NA	1	9817
1846	chr1	160990719	160991225	0.036938168	0.038285449	-0.001347281	-0.021978589	0.143976935	0.299548507	23739	8	0	0	12.23958333	11.90625	11.875	11.875	0.000333099	0.000112127	0.000220972	0.117478384	NA	1	23922
1847	chr1	161008378	161008830	0.21924122	0.136071411	0.083169809	0.64262582	4.27E-05	0.001994827	857	8	0	0	10.22916667	10.22916667	11.125	10.75	0.002668508	0.002370315	0.000298192	0.05097943	NA	1	25464
1848	chr1	161049347	161049737	0.725513364	0.797700295	-0.072186931	-0.137602517	1.97E-05	0.001098164	6222	5	0	0	13.38333333	13.33333333	12	12	0.001582481	0.001202293	0.000380188	0.455069925	NA	1	16476
1849	chr1	161068063	161068801	0.050019123	0.058121476	-0.008102353	-0.189013559	0.074326961	0.266659985	10507	6	0	0	11.93055556	12.02777778	11.83333333	11.66666667	0.000148337	0.000372761	-0.000224423	-1.782688728	NA	1	12030
1850	chr1	161087723	161088112	0.04214376	0.044605522	-0.002461761	-0.0592373	0.109627827	0.286804825	20721	9	0	0	12.62037037	12.52777778	12	12	7.56E-05	6.61E-05	9.49E-06	-0.108383399	NA	1	24126
1851	chr1	161102108	161102536	0.05222248	0.053965233	-0.001742753	0.006471415	0.222690294	0.336277289	25199	3	0	0	11.80555556	11.83333333	12	12	7.32E-05	0.000124625	-5.14E-05	-0.906106176	NA	1	16897
1852	chr1	161110860	161111107	0.567919432	0.577602479	-0.009683047	-0.029119786	0.508588756	0.55310915	24412	3	0	0	11.38888889	11.47222222	11.66666667	11.66666667	0.001626649	0.000939384	0.000687266	0.790682186	NA	1	10471
1853	chr1	161129139	161129689	0.035219773	0.036039432	-0.000819658	-0.025061072	0.079515199	0.271896749	24926	8	0	0	11.07291667	11.5625	10.75	11	5.32E-05	5.29E-05	3.20E-07	-0.292090959	NA	1	26444
1854	chr1	161136002	161136686	0.036614143	0.038791977	-0.002177835	-0.075431059	0.099386017	0.282583425	21535	11	0	0	12.41666667	13.08333333	11.72727273	11.81818182	4.57E-05	5.28E-05	-7.15E-06	-0.309061168	NA	1	24370
1855	chr1	161147062	161147451	0.03602549	0.040817299	-0.004791809	-0.131421318	0.065300041	0.258224021	14492	5	0	0	12.26666667	13.53333333	11.6	12	4.60E-05	7.53E-05	-2.93E-05	-0.789785523	NA	1	19386
1856	chr1	161171810	161172256	0.034357773	0.036472898	-0.002115125	-0.066348538	0.111770681	0.287708396	21698	9	0	0	12.47222222	13.59259259	11.77777778	12	3.93E-05	4.33E-05	-3.94E-06	0.048147791	NA	1	25525
1857	chr1	161228478	161229028	0.079369857	0.078022302	0.001347555	-0.055116797	0.367726026	0.436555445	23736	5	0	0	9.866666667	10.06666667	10.6	11.2	0.000369293	0.001472124	-0.001102831	-0.952904513	NA	1	8429
1858	chr1	161283776	161284007	0.048543779	0.051951173	-0.003407394	-0.087778268	0.207388973	0.328393598	17927	7	0	0	12.79761905	12.77380952	11.85714286	11.85714286	0.000139038	0.000122327	1.67E-05	-0.431805003	NA	1	21864
1859	chr1	161284119	161284451	0.033336328	0.034928824	-0.001592496	-0.048336303	0.508507257	0.553064917	24411	4	0	0	12.16666667	11.02083333	12	11.25	3.70E-05	3.84E-05	-1.42E-06	0.02219488	NA	1	26068
1860	chr1	161359500	161359876	0.03723709	0.040049637	-0.002812547	-0.083439519	0.215369596	0.332348898	19643	1	0	0	11.83333333	11.08333333	12	12	1.58E-05	2.74E-05	-1.16E-05	-0.791788271	NA	1	23178
1861	chr1	161368864	161369932	0.050066385	0.05388249	-0.003816105	-0.082578504	0.081471817	0.272974142	16801	9	0	0	12.08333333	12.92592593	11.77777778	11.88888889	0.000242388	0.00145951	-0.001217122	-0.464640652	NA	1	16281
1862	chr1	161410143	161442503	0.468923595	0.4590162	0.009907395	-0.001289691	0.216172676	0.332728576	26286	8	0	0	11.78125	11.91666667	11.75	11.875	0.007439616	0.007505502	-6.59E-05	-0.159725454	NA	1	22977
1863	chr1	161494025	161495356	0.182814179	0.197022243	-0.014208063	-0.050613107	0.104334449	0.284355375	17307	7	0	0	11.55952381	12.10714286	11.57142857	11.85714286	0.000337658	0.00059319	-0.000255533	-0.391653795	NA	1	17789
1864	chr1	161500429	161500752	0.039911074	0.042597136	-0.002686063	-0.048972066	0.062137943	0.254643818	20035	4	0	0	12.375	11.79166667	12	11.75	3.94E-05	4.89E-05	-9.53E-06	-0.122999661	NA	1	23806
1865	chr1	161575535	161576908	0.280146374	0.286194292	-0.006047918	0.086691637	0.128569244	0.293615276	12494	6	0	0	12.79166667	13.16666667	11.66666667	11.83333333	0.001945896	0.004248329	-0.002302433	-0.077405324	NA	1	24850
1866	chr1	161582034	161582377	0.026951394	0.025504799	0.001446595	0.062878189	0.283174412	0.37348637	23496	2	0	0	11.5	12.58333333	12	12	1.65E-05	1.10E-05	5.51E-06	0.510923101	NA	1	24847
1867	chr1	161695638	161697298	0.035631759	0.042928721	-0.007296962	-0.192353074	0.018494622	0.148605061	11168	10	0	0	12.56666667	13.20833333	11.8	11.9	3.44E-05	8.39E-05	-4.95E-05	-1.17373651	NA	1	17063
1868	chr1	161719415	161720076	0.038510009	0.040198438	-0.001688429	-0.047121857	0.313654236	0.395753839	22895	11	0	0	10.90151515	11.34848485	11.63636364	11.63636364	7.73E-05	8.14E-05	-4.05E-06	0.045500096	NA	1	25590
1869	chr1	161953617	161954039	0.711838972	0.699095643	0.012743329	0.025503389	0.346453246	0.419785217	21912	3	0	0	13.5	13.36111111	12	11.66666667	0.001256547	0.000904319	0.000352228	0.494533448	NA	1	15683
1870	chr1	161993023	161994131	0.077012866	0.086758566	-0.0097457	-0.06005471	0.176664981	0.313440323	15874	12	0	0	11.57638889	11.95833333	11.83333333	11.83333333	0.000270192	0.000812645	-0.000542453	-0.611022271	NA	1	13448
1871	chr1	162039451	162040052	0.037400487	0.041056892	-0.003656405	-0.092854822	0.185779615	0.317349631	17218	6	0	0	11.01388889	12.5	11.83333333	12	6.20E-05	7.81E-05	-1.61E-05	0.059328601	NA	1	25263
1872	chr1	162336877	162337321	0.620754368	0.65506986	-0.034315492	-0.077958247	0.487502252	0.535417588	24174	4	0	0	13.77083333	13.39583333	12	11.75	0.018239165	0.020781396	-0.002542231	-0.152374321	NA	1	23140
1873	chr1	162467600	162468027	0.049693554	0.054138633	-0.004445079	-0.119084138	0.052622499	0.242748388	15268	7	0	0	10.57142857	11.82142857	11.42857143	11.57142857	9.47E-05	6.35E-05	3.12E-05	0.457024127	NA	1	19132
1874	chr1	162530857	162531853	0.040018338	0.042172493	-0.002154155	-0.057158416	0.290401842	0.37880511	21595	11	0	0	11.97727273	11.86363636	11.72727273	11.81818182	7.08E-05	7.71E-05	-6.38E-06	-0.201835607	NA	1	24586
1875	chr1	162760251	162760722	0.063925835	0.067707362	-0.003781527	-0.092580066	0.328801077	0.406806869	21459	2	0	0	9.666666667	10	10	8.5	0.001478529	0.001112678	0.000365852	0.153873386	NA	1	23100
1876	chr1	162792177	162792574	0.042583276	0.044140637	-0.001557361	-0.0192814	0.086199533	0.275237234	23210	4	0	0	13.04166667	13.41666667	12	11.5	5.76E-05	9.68E-05	-3.93E-05	-0.17490733	NA	1	22622
1877	chr1	163291480	163292021	0.036739119	0.038860305	-0.002121186	-0.065324701	0.151445134	0.302154951	21686	10	0	0	12.25	12.53333333	11.5	11.9	4.47E-05	6.62E-05	-2.15E-05	-0.501902154	NA	1	20761
1878	chr1	163392878	163393100	0.882204251	0.864956042	0.017248209	0.029638002	0.100386361	0.282638461	20773	4	0	0	10.52083333	10.08333333	11.25	11.5	0.000328638	0.001348338	-0.001019699	-1.682071174	NA	1	7136
1879	chr1	164290516	164290767	0.031304322	0.032423719	-0.001119397	-0.035323692	0.557203819	0.59479581	24872	2	0	0	9	8.75	8.5	9	8.32E-05	3.83E-05	4.49E-05	0.997596568	NA	1	17479
1880	chr1	164545541	164545917	0.59808433	0.709789832	-0.111705502	-0.269590232	6.27E-07	8.54E-05	2202	6	0	0	12.08333333	11.48611111	11.66666667	12	0.001154682	0.005410034	-0.004255353	-1.389996539	NA	1	4880
1881	chr1	165086757	165087026	0.099688859	0.191213463	-0.091524604	-0.85004834	0.004558638	0.060758961	1992	3	0	0	12.19444444	13.02777778	12	12	0.003377684	0.01602885	-0.012651165	-2.479521219	NA	1	1255
1882	chr1	165204502	165205507	0.06488761	0.075261067	-0.010373457	-0.141433484	0.090601031	0.27767354	9037	13	0	0	13.34615385	13.28205128	12	12	0.000254803	0.000626886	-0.000372083	-0.591149056	NA	1	13806
1883	chr1	165321704	165322318	0.351894548	0.383194918	-0.03130037	-0.109722393	0.608622082	0.640743736	25219	3	0	0	12.58333333	12.13888889	12	12	0.009493349	0.058218946	-0.048725598	-2.653201936	NA	1	972
1884	chr1	165323487	165323811	0.163623839	0.204122653	-0.040498814	-0.329279036	0.388424311	0.453403625	22745	2	0	0	9	9.083333333	11.5	11.5	0.002382115	0.018863567	-0.016481452	-3.381759181	NA	1	360
1885	chr1	165324192	165326328	0.14462212	0.157900416	-0.013278295	-0.097488611	0.06276154	0.255492011	10334	20	0	0	12.04583333	11.975	11.85	11.85	0.000855612	0.002473554	-0.001617942	-1.14490722	NA	1	6584
1886	chr1	165567266	165567530	0.032801807	0.036589368	-0.003787561	-0.110719227	0.082728696	0.273013461	16872	4	0	0	12.8125	11.97916667	11.25	11.5	3.70E-05	5.36E-05	-1.66E-05	-0.579169385	NA	1	21896
1887	chr1	165599564	165600574	0.039155266	0.042038579	-0.002883313	-0.074730491	0.161991489	0.306841303	19442	13	0	0	12.90384615	11.83974359	11.76923077	11.61538462	3.86E-05	6.29E-05	-2.44E-05	-0.569298409	NA	1	20237
1888	chr1	165667545	165667817	0.052222515	0.05457191	-0.002349395	-0.013295997	0.140115387	0.298549183	23848	6	0	0	12.33333333	11.93055556	11.66666667	11.5	5.08E-05	0.000103649	-5.29E-05	-0.336898785	NA	1	18987
1889	chr1	165737833	165738349	0.030317217	0.031874577	-0.00155736	-0.062136023	0.134493301	0.296107617	23211	11	0	0	11.99242424	12.43181818	11.72727273	11.81818182	4.12E-05	5.02E-05	-8.94E-06	-0.555199141	NA	1	23873
1890	chr1	165796654	165797683	0.042819743	0.043951021	-0.001131278	-0.02545095	0.253578631	0.354292861	24245	11	0	0	11.37121212	12.26515152	11.63636364	11.45454545	9.11E-05	6.95E-05	2.15E-05	0.205866469	NA	1	21933
1891	chr1	165910641	165910978	0.860042185	0.828879509	0.031162676	0.05764751	0.100615824	0.282638461	16245	4	0	0	13.47916667	13.625	12	11.75	0.000428655	0.006224313	-0.005795658	-1.751312858	NA	1	3152
1892	chr1	166134259	166136448	0.046817019	0.045863764	0.000953255	0.029076454	0.235296487	0.343758418	24634	14	0	0.071428571	10.53571429	11.04761905	11.5	11.5	9.61E-05	0.00010304	-2.50E-05	-0.279291946	NA	1	20312
1893	chr1	166808342	166809344	0.042484264	0.044968809	-0.002484545	-0.065421765	0.053751068	0.244114071	20657	7	0	0	12.82142857	13.1547619	11.85714286	12	4.48E-05	5.92E-05	-1.44E-05	-0.582684606	NA	1	22440
1894	chr1	166844997	166845773	0.03072924	0.03550553	-0.00477629	-0.166298013	0.074540659	0.266773816	14525	8	0	0	10.44791667	10.0625	11.25	11.5	4.25E-05	7.89E-05	-3.64E-05	-1.029822306	NA	1	18429
1895	chr1	166853254	166853790	0.15019345	0.181718667	-0.031525217	-0.238019765	0.033420669	0.200953873	4414	4	0	0	13.39583333	13.02083333	12	12	0.000401876	0.001974502	-0.001572626	-2.193749836	NA	1	5733
1896	chr1	166889777	166890649	0.108174882	0.115617639	-0.007442757	-0.022486581	0.334088707	0.410819361	22059	6	0	0	11.73611111	11.61111111	11.33333333	11.83333333	0.000415138	0.002155868	-0.00174073	-1.632451398	NA	1	5419
1897	chr1	166916866	166917215	0.053770075	0.055564501	-0.001794427	-0.055053129	0.179014326	0.314505101	22623	3	0	0	11.72222222	13.58333333	11.66666667	12	0.000104386	0.000750016	-0.000645629	-1.931756917	NA	1	8651
1898	chr1	166944675	166945169	0.047822106	0.049620684	-0.001798578	-0.048690201	0.187624349	0.318261339	22609	3	0	0	11.69444444	11.58333333	11.66666667	12	5.08E-05	0.00010312	-5.23E-05	-0.706144024	NA	1	16838
1899	chr1	166958221	166958683	0.756315467	0.722287903	0.034027564	0.103128978	0.12531317	0.292068853	11390	10	0	0	11.95	12.66666667	11.9	12	0.001905317	0.007024051	-0.005118735	-1.286850711	NA	1	5514
1900	chr1	167090576	167091010	0.050744785	0.053595251	-0.002850466	-0.05136842	0.315019279	0.396725257	21082	5	0	0	11.06666667	11.96666667	11.8	11.2	0.000240291	0.000741367	-0.000501075	-0.386122272	NA	1	17905
1901	chr1	167189131	167191361	0.041591779	0.044290166	-0.002698387	-0.088349929	0.077153052	0.269457187	19991	14	0	0	13.0297619	12.64285714	11.64285714	11.78571429	5.75E-05	8.40E-05	-2.65E-05	-0.548074702	NA	1	19833
1902	chr1	167408513	167409137	0.124333948	0.146027383	-0.021693435	0.020918991	0.020022902	0.155259361	22356	6	0	0	13.29166667	13.125	12	12	0.00073899	0.001415545	-0.000676554	-0.534120775	NA	1	14889
1903	chr1	167424089	167425216	0.048377058	0.05585133	-0.007474272	-0.191768528	0.013426823	0.123152517	11023	7	0	0	12.89285714	12.97619048	11.71428571	12	8.30E-05	0.000118834	-3.58E-05	-0.659115795	NA	1	18501
1904	chr1	167522470	167523070	0.055967052	0.056337997	-0.000370945	-0.014523141	0.470484355	0.520704617	25810	3	0	0	12.91666667	12.22222222	12	12	0.000152164	0.000301822	-0.000149658	-0.416947754	NA	1	17280
1905	chr1	167599465	167599839	0.049323772	0.052118835	-0.002795064	-0.068179565	0.281896418	0.372559604	20089	5	0	0	10.46666667	11.16666667	11	12	0.000102148	0.000110009	-7.86E-06	-0.108190298	NA	1	24161
1906	chr1	167683478	167683917	0.070264899	0.074095203	-0.003830305	-0.065301982	0.38525802	0.450773529	22689	3	0	0	11.44444444	11.47222222	12	12	8.96E-05	9.29E-05	-3.33E-06	-0.472996833	NA	1	25490
1907	chr1	167684280	167684492	0.03621214	0.04089784	-0.004685699	-0.140020381	0.082564334	0.273013461	14717	4	0	0	12.3125	13.52083333	11.75	11.5	3.90E-05	5.36E-05	-1.47E-05	-0.404155294	NA	1	22362
1908	chr1	167690979	167691852	0.046019073	0.048431807	-0.002412734	-0.051242794	0.205816688	0.327682481	20871	11	0	0	10.66666667	10.25757576	11.36363636	11.63636364	7.33E-05	8.17E-05	-8.37E-06	-0.098949334	NA	1	24342
1909	chr1	167789397	167789647	0.066411109	0.070151097	-0.003739987	-0.066672523	0.087569946	0.275700471	17012	5	0	0	11.26666667	11.33333333	11.4	11	0.000475506	0.000196184	0.000279323	0.337071458	NA	1	18983
1910	chr1	167905028	167906801	0.052504503	0.05726591	-0.004761407	-0.11582285	0.1767491	0.313445582	14971	23	0	0	12.38043478	12.26449275	11.82608696	11.82608696	0.000112423	0.000131409	-1.90E-05	-0.719598536	NA	1	21316
1911	chr1	168025509	168025722	0.617659428	0.64238024	-0.024720812	-0.055270611	0.374301573	0.441558107	22506	2	0	0	10.625	12.33333333	11.5	11.5	0.00481629	0.006969887	-0.002153597	-0.382316588	NA	1	18001
1912	chr1	168105317	168106158	0.046664176	0.050042755	-0.00337858	-0.083970479	0.146062138	0.300478175	18012	11	0	0	11.29545455	11.28030303	11.81818182	11.63636364	8.88E-05	5.83E-05	3.05E-05	0.480055998	NA	1	19220
1913	chr1	168147964	168148637	0.036637615	0.038491021	-0.001853406	-0.057463946	0.213783493	0.331612134	22454	8	0	0	11.91666667	12.10416667	11.5	11.875	5.52E-05	5.40E-05	1.22E-06	0.194560404	NA	1	26145
1914	chr1	168194946	168195839	0.043907972	0.045751296	-0.001843325	-0.011475908	0.193566735	0.321268645	24226	11	0	0	11.20454545	11.79545455	11.81818182	11.63636364	0.000115484	0.000146268	-3.08E-05	-0.399935386	NA	1	19172
1915	chr1	169074767	169076411	0.050468956	0.054110636	-0.003641679	-0.068138619	0.209796894	0.329691927	17248	11	0	0	12.78787879	12.34848485	11.90909091	11.90909091	7.75E-05	0.000144009	-6.65E-05	-0.639338857	NA	1	15929
1916	chr1	169396622	169396869	0.05667855	0.055833788	0.000844761	0.000165499	0.191224298	0.320053275	26523	8	0	0	11.51041667	12.29166667	11.875	12	0.000837412	0.000372918	0.000464494	0.297198938	NA	1	19871
1917	chr1	169454559	169455577	0.043164596	0.04480714	-0.001642544	-0.076745523	0.09979192	0.282638461	23010	14	0	0	11.50595238	11.7202381	11.57142857	11.5	7.00E-05	4.88E-05	2.12E-05	0.087505667	NA	1	24627
1918	chr1	169763974	169764347	0.03141677	0.03485787	-0.003441099	-0.113326039	0.145400964	0.300002208	17814	8	0	0	12.73958333	13.4375	11.875	11.875	2.76E-05	3.88E-05	-1.13E-05	-0.721314607	NA	1	23246
1919	chr1	169862456	169862722	0.039398186	0.042727777	-0.00332959	-0.077030861	0.231952308	0.341674089	18146	3	0	0	13.13888889	11.91666667	12	12	8.54E-05	0.000127035	-4.16E-05	-0.926726992	NA	1	17793
1920	chr1	170043611	170043997	0.051016148	0.0526893	-0.001673152	-0.059169005	0.209970701	0.329806669	22924	6	0	0	11.375	11.59722222	11.5	11	0.000108244	0.000168757	-6.05E-05	-0.368309352	NA	1	18310
1921	chr1	170630457	170630851	0.036917728	0.040905726	-0.003987998	-0.069975537	0.044661968	0.227552341	16324	3	0	0	11.69444444	12.47222222	12	12	5.19E-05	0.000422307	-0.000370404	-1.116204785	NA	1	10425
1922	chr1	170633275	170634178	0.044439876	0.047729776	-0.0032899	-0.068071271	0.020527386	0.157652582	18253	3	0	0	15.13888889	13.72222222	12	12	5.55E-05	7.03E-05	-1.48E-05	-0.298853319	NA	1	22332
1923	chr1	171454518	171455239	0.030958791	0.031902645	-0.000943854	-0.043333399	0.134178527	0.296085494	24653	9	0	0	12.06481481	12.22222222	11.88888889	11.88888889	4.03E-05	3.52E-05	5.13E-06	-0.096719052	NA	1	24965
1924	chr1	171639948	171640224	0.756732248	0.725795668	0.030936581	0.059136728	0.018182457	0.147000036	16013	3	0	0	12.75	13.91666667	12	11.66666667	0.001077746	0.001324973	-0.000247227	-0.728604272	NA	1	11708
1925	chr1	171710846	171711607	0.029143605	0.032597679	-0.003454074	-0.098960457	0.138007013	0.297604912	17773	7	0	0	10.78571429	11.85714286	11.71428571	11.57142857	4.48E-05	5.50E-05	-1.02E-05	-0.19230865	NA	1	23528
1926	chr1	171750400	171750934	0.04288893	0.044225078	-0.001336148	-0.028446377	0.317486948	0.398509762	23771	10	0	0	10.79166667	11.03333333	11.3	11.1	8.36E-05	7.92E-05	4.46E-06	-0.233003166	NA	1	25164
1927	chr1	171753417	171753629	0.81236315	0.795626555	0.016736595	0.02960502	0.058608695	0.250301748	20780	2	0	0	16.5	14.125	12	12	0.000291839	0.000409286	-0.000117447	-0.450832104	NA	1	16568
1928	chr1	171810468	171811325	0.05254093	0.056043932	-0.003503002	-0.103971206	0.075664464	0.267909258	17627	7	0	0	13.04761905	11.98809524	11.85714286	12	8.46E-05	0.000139461	-5.49E-05	-0.48688968	NA	1	16657
1929	chr1	172412868	172413281	0.038923021	0.040565046	-0.001642026	-0.040387907	0.203751615	0.326450147	23011	5	0	0	11.51666667	10.95	11.6	12	4.68E-05	5.96E-05	-1.28E-05	-0.666383139	NA	1	22821
1930	chr1	172501911	172502545	0.043226284	0.046482115	-0.00325583	-0.058851279	0.243850779	0.348639644	18570	8	0	0	12.0625	12.44791667	11.75	11.875	6.22E-05	0.000101408	-3.92E-05	-0.259325209	NA	1	20752
1931	chr1	173445979	173447105	0.05781392	0.0644389	-0.00662498	-0.117652548	0.148560544	0.301240529	13088	12	0	0	12.30555556	12.33333333	11.83333333	11.83333333	0.000120029	0.00019409	-7.41E-05	-0.44152126	NA	1	16742
1932	chr1	173638663	173639045	0.08077236	0.095590016	-0.014817656	-0.22501791	0.128023041	0.293482935	11572	3	0	0	11.69444444	11.47222222	12	12	0.000749243	0.002945296	-0.002196053	-1.548672005	NA	1	4726
1933	chr1	173683986	173684403	0.046856035	0.047736379	-0.000880344	-0.027164536	0.352310175	0.424287179	24805	5	0	0	12	11.16666667	12	11.2	9.13E-05	8.91E-05	2.12E-06	0.096972219	NA	1	25849
1934	chr1	173793289	173794095	0.042245618	0.045134435	-0.002888816	-0.065234079	0.159927465	0.305706079	19423	17	0	0	12.73529412	12.20588235	11.76470588	11.70588235	8.78E-05	0.000107769	-2.00E-05	-0.742536927	NA	1	21082
1935	chr1	173837173	173837917	0.064423074	0.070139458	-0.005716384	-0.084613917	0.218971408	0.334654464	17371	13	0	0	11.44230769	11.41025641	11.84615385	11.69230769	0.000141789	0.000141056	7.33E-07	-0.032362158	NA	1	26322
1936	chr1	173990806	173991849	0.038760124	0.04397628	-0.005216156	-0.144517621	0.072654074	0.265405291	13706	6	0	0	11.97222222	12.68055556	11.66666667	11.83333333	5.75E-05	7.89E-05	-2.14E-05	-0.75636887	NA	1	20771
1937	chr1	174128297	174129289	0.046222162	0.047675798	-0.001453636	-0.020569774	0.16873835	0.309786628	23481	10	0	0	11.51666667	11.05	11.8	11.5	7.65E-05	0.000150349	-7.39E-05	-0.438638812	NA	1	16805
1938	chr1	174968491	174969624	0.06116253	0.062950432	-0.001787902	-0.052922995	0.224215029	0.337251092	22638	14	0	0	11.22619048	11.64285714	11.64285714	11.92857143	8.31E-05	7.72E-05	5.89E-06	-0.17749407	NA	1	24746
1939	chr1	174992366	174992796	0.037491414	0.037959131	-0.000467717	-0.021262481	0.367898635	0.436662737	25604	6	0	0	12.48611111	12.80555556	12	12	3.73E-05	4.93E-05	-1.20E-05	-0.455825163	NA	1	23052
1940	chr1	175048551	175048874	0.834430746	0.830482759	0.003947987	0.006106571	0.4605339	0.512353044	25267	3	0	0	12.27777778	12.52777778	12	11.66666667	0.000566313	0.000880106	-0.000313794	-0.87225886	NA	1	10973
1941	chr1	175161901	175162364	0.038710588	0.042056824	-0.003346236	-0.087067429	0.086519628	0.275431189	18097	10	0	0	12.29166667	13.93333333	11.8	11.9	5.34E-05	4.83E-05	5.15E-06	-0.292182837	NA	1	24959
1942	chr1	175568377	175568808	0.175443633	0.111469929	0.063973704	0.574244167	0.001993132	0.03336548	1586	3	0	0	11.25	11.02777778	12	11.66666667	0.003143349	0.002337008	0.000806341	0.48385211	NA	1	15897
1943	chr1	176175712	176176811	0.037592759	0.040884417	-0.003291657	-0.093844159	0.262542737	0.359866497	19369	10	0	0	11.55	11.98333333	11.8	12	6.38E-05	6.46E-05	-8.00E-07	-0.141093339	NA	1	26302
1944	chr1	177133393	177133846	0.040290644	0.052879802	-0.012589158	-0.279093778	0.054229955	0.244578978	7942	4	0	0	10.91666667	9.958333333	10.75	11.5	8.97E-05	0.001163593	-0.001073863	-1.85651175	NA	1	6950
1945	chr1	177140121	177140323	0.06154926	0.061981564	-0.000432305	-0.01694215	0.148234076	0.301240529	25684	5	0	0	11.11666667	11.71666667	11.8	11.8	0.000116573	0.000142187	-2.56E-05	-0.22035943	NA	1	21603
1946	chr1	177150815	177151165	0.066243808	0.069002122	-0.002758315	-0.054579992	0.252721967	0.353555075	19798	4	0	0	11.77083333	10.45833333	12	12	8.95E-05	0.000198942	-0.000109397	-0.170514172	NA	1	22708
1947	chr1	178006831	178007284	0.152370451	0.181344541	-0.02897409	-0.362396686	0.112321354	0.287748312	10358	3	0	0	14.66666667	13.11111111	12	12	0.0006801	0.005469293	-0.004789193	-2.882482559	NA	1	2492
1948	chr1	178062713	178063846	0.048399736	0.054861529	-0.006461793	-0.124888465	0.081701084	0.273013461	12042	10	0	0	11.48333333	11.78333333	11.6	11.6	5.93E-05	0.000152821	-9.35E-05	-1.094268005	NA	1	14786
1949	chr1	178455800	178456286	0.453340879	0.523960602	-0.070619723	-0.199414816	0.035255278	0.205728344	4547	4	0	0	10.79166667	9.729166667	11.5	11.5	0.005396408	0.0163641	-0.010967692	-1.305481527	NA	1	5391
1950	chr1	178511363	178512356	0.042556561	0.045453534	-0.002896973	-0.070718322	0.076781853	0.269006798	19403	8	0	0	14.10416667	14.25	12	12	4.58E-05	6.39E-05	-1.82E-05	-0.752075132	NA	1	21508
1951	chr1	178693969	178695075	0.038577919	0.04112566	-0.002547741	-0.064262519	0.194197373	0.321445589	20460	9	0	0	10.97222222	11.71296296	11.55555556	11.77777778	5.71E-05	0.000115658	-5.86E-05	-0.325898525	NA	1	19211
1952	chr1	178994805	178995917	0.07166841	0.075411317	-0.003742907	-0.080102997	0.153158671	0.302821087	17003	10	0	0	10.94166667	11.49166667	11.6	12	0.000154217	0.000173053	-1.88E-05	-0.271603096	NA	1	21353
1953	chr1	179051076	179051948	0.034054577	0.036498674	-0.002444097	-0.084847042	0.290189026	0.378697834	20778	6	0	0	11.70833333	10.66666667	11.83333333	11.5	4.01E-05	4.12E-05	-1.11E-06	-0.151099925	NA	1	26190
1954	chr1	179198164	179199200	0.054741744	0.058691609	-0.003949866	-0.067200482	0.273303178	0.366826721	19781	9	0	0	11.24074074	11.82407407	11.66666667	11.66666667	0.000101379	0.000243705	-0.000142325	-0.479876773	NA	1	15971
1955	chr1	179262772	179263321	0.03665372	0.038191099	-0.001537379	-0.061495377	0.130286562	0.294317045	23269	11	0	0	11.96212121	12.0530303	11.90909091	11.72727273	5.42E-05	6.81E-05	-1.39E-05	-0.16647459	NA	1	22810
1956	chr1	179334795	179335338	0.04025771	0.044343246	-0.004085535	-0.12262073	0.03156098	0.195416048	16087	4	0	0	12.375	14.85416667	11.75	12	3.18E-05	7.04E-05	-3.86E-05	-1.104698673	NA	1	18155
1957	chr1	179544721	179545307	0.051059	0.057350609	-0.006291608	-0.087704681	0.464392278	0.515538341	23916	5	0	0	11.11666667	11.23333333	11.4	12	0.000158937	0.000484951	-0.000326014	-0.790317567	NA	1	10838
1958	chr1	179555402	179555770	0.054697353	0.045419477	0.009277877	0.255150822	0.713350876	0.733433983	25823	3	0	0	13.25	12.91666667	12	11.66666667	0.002422749	7.06E-05	0.002352168	4.965351434	NA	1	4504
1959	chr1	179560752	179561596	0.065606568	0.056804831	0.008801737	0.138479983	0.315523627	0.397059072	21098	9	0	0	10.57407407	11.10185185	10.88888889	11.44444444	0.000503588	0.000847385	-0.000343797	0.620547592	NA	1	13276
1960	chr1	179711948	179713951	0.089968865	0.081100009	0.008868856	0.033138787	0.095905533	0.280708883	20111	16	0	0	11.265625	12.25	11.75	11.8125	0.000535674	0.001897589	-0.001361914	-1.052406826	NA	1	7431
1961	chr1	179846880	179847106	0.049801381	0.053586893	-0.003785512	-0.085265135	0.277015122	0.369449563	19906	7	0	0	12.42857143	13.02380952	11.85714286	12	8.70E-05	0.000118263	-3.13E-05	-0.313395285	NA	1	19487
1962	chr1	179851483	179852371	0.043148323	0.044711344	-0.001563021	-0.029312009	0.285336433	0.375089484	23194	4	0	0	11.60416667	11.25	11.5	11.5	9.96E-05	6.18E-05	3.78E-05	1.023261014	NA	1	18253
1963	chr1	179923717	179924419	0.034450048	0.037102302	-0.002652254	-0.082815423	0.089775103	0.27699349	20140	7	0	0	12.3452381	11.98809524	11.57142857	12	4.87E-05	6.26E-05	-1.39E-05	-0.264329594	NA	1	22563
1964	chr1	180123556	180124584	0.050464745	0.051467384	-0.001002639	-0.009951008	0.250084045	0.352038177	24527	10	0	0	10.475	10.45833333	11.1	11.6	6.94E-05	0.000190076	-0.000120699	-0.693607507	NA	1	13973
1965	chr1	180198120	180204975	0.063395116	0.07089214	-0.007497024	-0.123161757	0.179358179	0.314742888	15128	34	0	0	13.20833333	13.41666667	11.76470588	11.76470588	0.000208861	0.000914842	-0.000705981	-1.10115894	NA	1	8367
1966	chr1	180471326	180472277	0.034803135	0.03829108	-0.003487945	-0.126010534	0.079348677	0.271896749	17674	8	0	0	11.63541667	11.52083333	11.625	11.875	3.90E-05	5.84E-05	-1.94E-05	-0.891347152	NA	1	21229
1967	chr1	180601028	180601816	0.041318299	0.047480124	-0.006161824	-0.156673262	0.05664327	0.247715174	12353	7	0	0	10.83333333	12.3452381	11.71428571	11.71428571	0.000134634	0.000120057	1.46E-05	0.122955515	NA	1	23808
1968	chr1	180881317	180882592	0.05596167	0.055679622	0.000282048	-0.017772004	0.187368449	0.318131758	26006	6	0	0	11.25	11.95833333	11.5	12	0.00018035	0.000225939	-4.56E-05	-0.530527297	NA	1	17414
1969	chr1	180904317	180904711	0.807816157	0.804663427	0.003152729	0.004639733	0.626827098	0.656810303	25610	2	0	0	10.83333333	10.95833333	11	10.5	0.000630865	0.000597652	3.32E-05	-0.7493341	NA	1	18844
1970	chr1	180922916	180923692	0.20740835	0.22959343	-0.02218508	0.137971879	0.029778916	0.189924215	6192	5	0	0	12.31666667	11.78333333	11.8	11.8	0.005597053	0.005436569	0.000160485	1.320594829	NA	1	13080
1971	chr1	180991228	180991465	0.054602645	0.055197308	-0.000594663	0.027608938	0.174218698	0.312310448	25377	3	0	0	11.69444444	11.08333333	12	12	0.000108695	0.000209387	-0.000100691	-0.163960061	NA	1	22873
1972	chr1	180991720	180992149	0.041032631	0.045315071	-0.00428244	-0.124169271	0.205519771	0.327605067	16655	6	0	0	9.486111111	10.72222222	11.83333333	11.83333333	0.000156633	0.000271569	-0.000114936	-0.658229571	NA	1	14094
1973	chr1	181057504	181059176	0.032446469	0.035428207	-0.002981738	-0.099162597	0.265350397	0.36128274	19500	10	0.2	0	10.00833333	10.51666667	11.2	11.4	7.56E-05	4.94E-05	2.41E-05	0.329042381	NA	1	20292
1974	chr1	181073918	181075002	0.041020748	0.043252811	-0.002232063	-0.052450206	0.229841601	0.340459281	21364	5	0	0	10.48333333	11.15	11.8	11.8	6.93E-05	6.33E-05	5.95E-06	-0.230047289	NA	1	24724
1975	chr1	181287301	181287873	0.050989769	0.054969668	-0.003979899	-0.071096813	0.131913613	0.295262743	16349	6	0	0	12.25	12.61111111	11.66666667	12	9.34E-05	9.42E-05	-7.64E-07	0.288570305	NA	1	26314
1976	chr1	181382291	181382848	0.80965023	0.810846443	-0.001196213	-0.000637172	0.417018269	0.476741088	26426	3	0	0	10.25	10.75	10	11.33333333	0.00029453	0.00058229	-0.000287761	-0.243230596	NA	1	21124
1977	chr1	181451312	181452049	0.037534594	0.039840432	-0.002305838	-0.060512945	0.16032497	0.305866551	21146	4	0	0	12.0625	11.875	12	12	2.66E-05	5.26E-05	-2.60E-05	-1.031834663	NA	1	19926
1978	chr1	181452707	181453073	0.070274212	0.089669099	-0.019394887	-0.293115886	0.221381505	0.335790617	17504	3	0	0	14.55555556	14.47222222	12	12	0.000129707	0.002757968	-0.002628261	-4.102135441	NA	1	4158
1979	chr1	181454975	181455261	0.043014212	0.044804115	-0.001789903	-0.043990862	0.142040589	0.298899252	22635	3	0	0	11.47222222	12.69444444	11.66666667	12	3.65E-05	4.27E-05	-6.14E-06	-0.304199445	NA	1	24672
1980	chr1	181767494	181767893	0.837216546	0.828330284	0.008886262	0.017002669	0.480415134	0.529282355	24098	2	0	0	13.08333333	14.33333333	12	12	0.000393393	0.000990151	-0.000596757	-0.460250573	NA	1	16357
1981	chr1	181998926	181999341	0.040383931	0.042842066	-0.002458134	-0.052881827	0.453299991	0.506215928	23774	4	0	0	11.22916667	10.83333333	11.5	11.5	0.000101243	0.000146105	-4.49E-05	-0.780433982	NA	1	17482
1982	chr1	182025605	182026511	0.530288118	0.556086887	-0.025798768	0.064609407	0.001905227	0.032321895	15182	5	0	0	12.3	11.98333333	12	12	0.002624381	0.003417262	-0.00079288	-0.202116447	NA	1	22001
1983	chr1	182359698	182361563	0.045877935	0.055895992	-0.010018057	-0.134109799	0.051981679	0.241450109	9231	19	0	0	11.03070175	10.8245614	11.42105263	11.42105263	0.000162611	0.000378414	-0.000215803	-0.981096015	NA	1	12142
1984	chr1	182573376	182573760	0.052086056	0.052336932	-0.000250876	-0.003050649	0.365190558	0.43466056	26063	10	0	0	12.1	11.63333333	11.6	11.7	0.000524967	0.000135505	0.000389462	1.594745542	NA	1	10267
1985	chr1	182584178	182584545	0.065786106	0.071587917	-0.005801811	-0.140064938	0.102640908	0.283669318	12812	5	0	0	10.3	10.18333333	11.8	11.2	0.000148728	0.000168032	-1.93E-05	-0.489706652	NA	1	21247
1986	chr1	182758396	182759097	0.037811259	0.041418025	-0.003606766	-0.099954217	0.125414834	0.29209045	17354	8	0	0	11.23958333	11.8125	11.5	11.625	5.62E-05	6.54E-05	-9.21E-06	-0.411929072	NA	1	23811
1987	chr1	182808313	182809122	0.039192078	0.042245629	-0.003053551	-0.07623749	0.107575514	0.285841664	18929	9	0	0.111111111	12.13888889	12.61111111	11.66666667	11.88888889	6.07E-05	5.08E-05	1.42E-05	0.328815395	NA	1	22502
1988	chr1	182921820	182922644	0.62561344	0.630612275	-0.004998835	-0.036766823	0.261686353	0.359262251	19520	9	0	0	13.25	13.92592593	12	12	0.003171528	0.015334709	-0.012163181	-1.547948942	NA	1	4006
1989	chr1	182991805	182993370	0.038264442	0.041855192	-0.003590751	-0.088929028	0.112781151	0.287934577	17393	7	0	0	12.96428571	12.51190476	11.85714286	11.42857143	4.74E-05	7.20E-05	-2.46E-05	-0.678131983	NA	1	20205
1990	chr1	183386001	183387664	0.052644582	0.061508534	-0.008863952	-0.173469123	0.182536094	0.315661364	15351	9	0	0	12.48148148	11.82407407	12	11.55555556	9.37E-05	0.001057947	-0.000964246	-2.300962377	NA	1	7316
1991	chr1	183440352	183442255	0.036712307	0.038560134	-0.001847827	-0.053378768	0.210897275	0.330265581	22462	15	0	0	12.54444444	12.04444444	11.73333333	11.8	5.71E-05	8.05E-05	-2.35E-05	-0.533616932	NA	1	20403
1992	chr1	183604284	183605333	0.036542275	0.037984358	-0.001442082	-0.057636742	0.226663406	0.338693912	23513	16	0	0	11.40104167	11.46875	11.75	11.625	4.81E-05	5.97E-05	-1.16E-05	-0.124140133	NA	1	23784
1993	chr1	183774194	183774416	0.043900164	0.046112129	-0.002211966	-0.069304423	0.081004366	0.272828711	21425	3	0	0	12.38888889	13.11111111	12	12	7.15E-05	7.33E-05	-1.81E-06	-0.841017668	NA	1	25946
1994	chr1	184005360	184006766	0.093271874	0.10087512	-0.007603246	-0.156599949	0.121160101	0.291591074	11031	8	0	0	11.34375	11.53125	11.75	12	0.000973565	0.00173744	-0.000763875	-0.994487499	NA	1	8103
1995	chr1	184020782	184021054	0.026252373	0.028892814	-0.002640442	-0.101428216	0.319306212	0.399772702	21206	1	0	0	10.5	11.58333333	12	12	1.81E-05	4.52E-05	-2.71E-05	-1.321717731	NA	1	19747
1996	chr1	184355416	184356811	0.050840813	0.055031843	-0.00419103	-0.11726286	0.063844832	0.257101566	15857	9	0	0	10.69444444	11.5	11.66666667	11.88888889	9.58E-05	0.000242239	-0.000146482	-1.02442789	NA	1	13359
1997	chr1	184633224	184633663	0.159492499	0.13405818	0.025434319	0.277835027	0.088721106	0.276501645	8516	2	0	0	14.20833333	11.25	12	12	0.002491816	0.007514388	-0.005022572	0.376817453	NA	1	18124
1998	chr1	184723253	184724438	0.0332837	0.035728701	-0.002445	-0.07555761	0.242579767	0.34800307	20774	11	0	0	12	11.96969697	11.90909091	11.81818182	4.25E-05	4.57E-05	-3.23E-06	-0.103968747	NA	1	25523
1999	chr1	184942863	184943777	0.032066835	0.033299362	-0.001232527	-0.040138917	0.096431559	0.281122771	24003	7	0	0	11.58333333	12.20238095	12	11.42857143	2.66E-05	3.65E-05	-9.87E-06	-0.421373335	NA	1	23627
2000	chr1	185014370	185015220	0.035640919	0.038411881	-0.002770962	-0.08190308	0.16121363	0.306485538	19764	7	0	0	12.94047619	13.13095238	12	12	3.02E-05	5.74E-05	-2.73E-05	-0.910646408	NA	1	19721
2001	chr1	185125851	185126705	0.039469476	0.043490267	-0.00402079	-0.108404159	0.188521433	0.318709628	16258	15	0	0	10.97777778	11.16666667	11.66666667	11.8	6.18E-05	8.23E-05	-2.06E-05	-0.605341174	NA	1	20939
2002	chr1	185285330	185286735	0.034718885	0.038170236	-0.003451351	-0.087057204	0.1404527	0.298700335	17780	12	0	0	11.75694444	11.65277778	11.58333333	11.75	4.33E-05	7.34E-05	-3.01E-05	-0.397174626	NA	1	19263
2003	chr1	185703459	185703662	0.104908037	0.110176094	-0.005268058	-0.088805602	0.180370478	0.315045375	15200	7	0.142857143	0	10.39285714	10.44047619	10.71428571	10.85714286	0.000109499	0.000144654	-5.06E-05	-0.546182271	NA	1	16973
2004	chr1	186344125	186344848	0.047290616	0.051171489	-0.003880873	-0.115029619	0.105125165	0.284670413	16639	9	0	0	10.83333333	10.64814815	11.66666667	11.55555556	8.11E-05	9.71E-05	-1.60E-05	-0.65271342	NA	1	22036
2005	chr1	186649311	186650081	0.051106599	0.054122321	-0.003015723	-0.09204957	0.121624926	0.291591074	19057	12	0	0	11.95833333	12.17361111	11.83333333	11.91666667	8.38E-05	7.26E-05	1.12E-05	-0.443344872	NA	1	23262
2006	chr1	192777633	192778198	0.030250039	0.030924752	-0.000674713	-0.029786094	0.188639218	0.318802413	25216	10	0	0	11.90833333	11.89166667	11.8	11.8	2.69E-05	3.12E-05	-4.33E-06	-0.26063739	NA	1	25200
2007	chr1	193028222	193029271	0.037263815	0.041922352	-0.004658538	-0.135598056	0.097251336	0.281193922	14781	16	0	0	11.19791667	11.97395833	11.4375	11.5625	5.73E-05	6.90E-05	-1.17E-05	-0.318507654	NA	1	23142
2008	chr1	193074175	193074778	0.071969686	0.076020632	-0.004050946	-0.075327162	0.140490565	0.298700335	16175	10	0	0	12.50833333	12.3	12	11.9	5.53E-05	7.66E-05	-2.14E-05	-0.923661881	NA	1	20794
2009	chr1	193090729	193091224	0.058312313	0.060423949	-0.002111636	-0.086578758	0.209924062	0.32975292	21707	7	0	0	10.71428571	10.89285714	11.28571429	11.71428571	0.000143077	0.000213405	-7.03E-05	-0.626029634	NA	1	15734
2010	chr1	196577709	196578011	0.086997497	0.09642455	-0.009427054	-0.154770778	0.263196611	0.360218054	19399	3	0	0	9.527777778	9.944444444	10.66666667	11.66666667	0.000355505	0.000939826	-0.00058432	-1.78782725	NA	1	8969
2011	chr1	196847159	196847418	0.199617745	0.228870002	-0.029252257	-0.188464833	0.751517876	0.767976583	25981	1	0	0	10.58333333	10.08333333	12	11	0.000630727	0.032729253	-0.032098526	-5.697420554	NA	1	31
2012	chr1	197170006	197170719	0.05337857	0.056197698	-0.002819127	-0.035416853	0.030321613	0.191356979	19727	7	0	0	9.833333333	10.17857143	11.28571429	11.85714286	0.00011662	0.000130863	-1.42E-05	-0.275064485	NA	1	22476
2013	chr1	197743932	197744788	0.09380384	0.097251411	-0.003447571	-0.004533178	0.06179647	0.254206852	25629	13	0	0	11.91025641	11.44871795	11.92307692	12	0.000262257	0.000234696	2.76E-05	0.101291297	NA	1	24294
2014	chr1	197871589	197872299	0.038042067	0.042408026	-0.004365959	-0.117007178	0.148626339	0.301240529	15430	8	0	0	12.90625	13.25	11.75	11.875	5.19E-05	7.14E-05	-1.96E-05	-0.59879567	NA	1	21180
2015	chr1	197880017	197881637	0.045667912	0.048688922	-0.00302101	-0.076367518	0.336430147	0.412614964	21646	12	0	0	11.90972222	12	11.83333333	11.83333333	7.37E-05	7.98E-05	-6.15E-06	-0.191387287	NA	1	24669
[truncated: 24,610 more rows]
